# Supplementary material for: Delineating the glycoproteome of elongating cotton fiber cells
Source: Data Brief. 2015 Oct 26;5:717–25. doi: 10.1016/j.dib.2015.10.015 (PMC4652025; doi:10.1016/j.dib.2015.10.015)
Supplement: Supplementary file 1 — Supplementary material [file mmc1.zip]

Archive with 2 entries (2 files):
- Supplementary table 2 S Kumar et al Revised.xls
- Supplementary table 1 S Kumar et al Revised.xls
