# Supplementary material for: Delineating the glycoproteome of elongating cotton fiber cells
Source: Data Brief. 2015 Oct 26;5:717–25. doi: 10.1016/j.dib.2015.10.015 (PMC4652025; doi:10.1016/j.dib.2015.10.015)
Supplement: Supplementary file 1 — Supplementary material [file mmc1.zip › Supplementary table 2 S Kumar et al Revised.xls]

## Sheet: Supplemental Table 2
Supplemental Table 2
Glycopeptide identification by 2D-LC-MALDI TOF/TOF using Gossypium species specific protein sequence databases
Sl No	Accession no	Protein ID -[Source]	Oberved Mole Wt	% Sequence coverage	Peptides Sequenced by MS/MS + Modifications (Ions score)	MOWSE Score	Tryptic/ Semitryptic
Current study + Previous study = 21 N-linked glycosylation sites (17 glycoproteins) + 106 N-linked glycosyltion sites (67 glycoproteins) = 127 N-linked glycosylation sites from 81 unique glycoproteins
Additional glycosylation sites identified in the current study
1	Gorai.008G010600.1	PREDICTED: desiccation-related protein PCC13-62-like [Gossypium raimondii]	2669.31	0.12	R.TLLNDVIN(+.98)STVQPYTFTAAELSN(+.98)R.T + 2 Deamidated (NQ)	224	Tryptic
	Cotton_A_34455_BGI-A2_v1.0
	CotAD_12989
	Cotton_D_gene_10038147*	predicted protein [Populus trichocarpa] Dessication related protein
2	Cotton_A_24352_BGI-A2_v1.0	PREDICTED: PI-PLC X domain-containing protein At5g67130 [Gossypium raimondii]	2949.37	0.12	R.SLILQNYFPSNPN(+.98)ETAACAENSAPLVK.M + Deamidated (NQ)	209	Tryptic
	CotAD_35067
	Gorai.007G214400.8
3	CotAD_16513	Proline--tRNA ligase [Gossypium arboreum]	2197.96	0.04	K.LSCN(+.98)SSSSSSEAGFSQATSFR.M + Deamidated (NQ)	190	Tryptic
	Cotton_A_23586_BGI-A2_v1.0
	Gorai.001G140300.2
4	Gorai.010G096500.1	Pathogenesis-related PR-1 type [Gossypium arboreum]	1825.91	0.07	K.LTDNPADELVAVLNAN(+.98)R.T + Deamidated (NQ)	119	Tryptic
	CotAD_53847
	Cotton_D_gene_10026388*
5	Cotton_A_16611_BGI-A2_v1.0	Monocopper oxidase-like protein SKU5 [Gossypium arboreum]	2044.06	0.07	K.FPGPTIN(+.98)STTNNNVVVNVR.N + Deamidated (NQ)	119	Tryptic
	CotAD_19756
	Cotton_D_gene_10015446
6	Gorai.009G246700.1	PREDICTED: protein disulfide-isomerase-like [Gossypium raimondii]	1396.67	0.04	R.STSGN(+.98)ITPYEGNR.T + Deamidated (NQ)	88	Tryptic
	Cotton_A_16089_BGI-A2_v1.0
	CotAD_73953
	Cotton_D_gene_10007690*$
7	Gorai.013G030200.1	PREDICTED: probable receptor protein kinase TMK1 [Gossypium raimondii]	1692.79	0.01	R.LN(+.98)GTIEVIQN(+.98)MSSLR.E + 2 Deamidated (NQ); Oxidation (M)	47	Tryptic
	Cotton_A_00858_BGI-A2_v1.0
	CotAD_24219
	Cotton_D_gene_10024539
8	Cotton_A_24352_BGI-A2_v1.0	PREDICTED: PI-PLC X domain-containing protein At5g67130 [Gossypium raimondii]	2409.05	0.07	Q.NYFPTNPN(+.98)ETAACAENSAPLVK.M + Deamidated (NQ)	152	Semitryptic
	CotAD_35067
	Gorai.007G214400.1
9	Gorai.004G201700.1	PREDICTED: protein YLS3-like [Gossypium raimondii]	2572.1	0.1	S.CYPYLNN(+.98)ATAKPEDDCCNPIR.Q + Deamidated (NQ)	47	Semitryptic
	Cotton_A_36086_BGI-A2_v1.0
	CotAD_48188
	Cotton_D_gene_10009564
10	Gorai.007G021100.2	PREDICTED: lipid transfer-like protein VAS [Gossypium raimondii]	1560.78	0.12	F.ASLN(+.98)ISTAQALN(+.98)VTR.E + 2 Deamidated (NQ)	135	Semitryptic
	CotAD_02614
11	Gorai.008G216800.1	PREDICTED: acid beta-fructofuranosidase-like [Gossypium raimondii]	2176.93	0.09	R.PLN(+.98)TSDGSLETYFCADETR.S + Deamidated (NQ)	50	Tryptic
	CotAD_31849
	Cotton_D_gene_10024467
12	Cotton_A_11565_BGI-A2_v1.0	PREDICTED: GDSL esterase/lipase At5g14450-like [Gossypium raimondii]	1686.81	0.09	R.RPN(+.98)ETIYEYGISPF.G + Deamidated (NQ)	103	Semitryptic
	Gorai.001G266600.1
	CotAD_07905
	Cotton_D_gene_10019387
13	Gorai.006G117500.1	PREDICTED: protein STRICTOSIDINE SYNTHASE-LIKE 3-like [Gossypium raimondii]	1061.38	0.03	K.DFAYTSSN(+.98)R.S + Deamidated (NQ)	45	Tryptic
	CotAD_27689
	Cotton_D_gene_10015823
14	Cotton_A_36266_BGI-A2_v1.0	Hydantoin utilization C [Gossypium arboreum]	1622.69	0.03	K.TTVDGQN(+.98)ISFLEAAR.S + Deamidated (NQ)	51	Tryptic
	CotAD_68215
15	Gorai.003G061600.1	PREDICTED: lysM domain receptor-like kinase 3 isoform X1 [Gossypium raimondii]	1288.69	0.01	K.NYATN(+.98)TTFTVR.S + Deamidated (NQ)	47	Tryptic
	CotAD_65258
	Cotton_A_27440_BGI-A2_v1.0
16	CotAD_16513	Proline--tRNA ligase [Gossypium arboreum]	3367.45	0.06	S.GVN(+.98)YSSSVGMKLSCN(+.98)SSSSSSEAGFSQATSFR.M + Carbamyl (N-term); 2 Deamidated (NQ); Oxidation (M)	150	Semitryptic
	Cotton_A_23586_BGI-A2_v1.0
	Gorai.001G140300.3
	Cotton_D_gene_10004170
17	CotAD_72223	PREDICTED: beta-xylosidase/alpha-L-arabinofuranosidase 2 [Gossypium raimondii]	1502.76	0.04	T.AASFN(+.98)TSLYETIGK.V + Deamidated (NQ)	50	Semitryptic
	Cotton_A_27349_BGI-A2_v1.0
	Gorai.005G218000.2
	Cotton_D_gene_10029587
Glycosylation sites identified in our previosu study (S Kumar et al., 2013)
	PNGase F
18	gi|310722811	Vacuolar invertase 1 [Gossypium hirsutum]	1423.87	0.02	R.LFLFNN(+.98)ASGVNVK.A + Deamidated (NQ) (92)	92	Tryptic
19	gi|33469564	Polygalacturonase-inhibiting protein [Gossypium barbadense]	2540.39	0.06	K.ITGSIPAGLTDLELQFMN(+.98)VSYNR.L + Deamidated (NQ) (104)	104	Tryptic
20	gi|224065294	Predicted protein [Populus trichocarpa] alpha mannosidase	1634.87	0.01	K.TVDQYYFGGN(+.98)NSIR.G + Deamidated (NQ) (128)	128	Tryptic
21	gi|147834599	Hypothetical protein VITISV_010536 [Vitis vinifera] Calreticulin	1746.8402	0.04	K.KDENMAGEWN(+.98)YTSGK.W + Deamidated (NQ); Oxidation (M) (91)	91	Tryptic
22	gi|19569160	Apoplastic anionic gaiacol peroxidase [Gossypium hirsutum]	1747.87	0.04	R.TLANSNLPGFN(+.98)NTLDR.L + Deamidated (NQ) (54)	54	Tryptic
23	gi|16648889	Unknown protein [Arabidopsis thaliana] Pectinesterase	1960.8028	0.03	R.TN(+.98)LTASGPRPNPQGSYHY.G + Deamidated (NQ) (82)	82	Tryptic
24	gi|2244732	Endo-xyloglucan transferase [Gossypium hirsutum]	1355.5	0.03	R.DELDFEFLGN(+.98)R.T + Deamidated (NQ) (92)	92	Tryptic
25	gi|102139937	Serine carboxypeptidase (carboxypeptidase D), putative [Musa acuminata]	1581.6491	0.02	R.QYAGYVTVN(+.98)ESHGR.A + Deamidated (NQ)(44)	44	Tryptic
26	gi|296085019	Unnamed protein product [Vitis vinifera] glucan endo-1,3-beta-glucosidase 9-like	1385.7208	0.01	K.AAESWVHDN(+.98)VTR.Y + Deamidated (NQ) (70)	70	Tryptic
27	gi|311690856	Putative glyceraldehyde 3-phosphate dehydrogenase [Ophrys sphegodes]	1498.75	0.05	R.VPTVN(+.98)VSVVDLTVR.L + Deamidated (NQ) (40)	40	Tryptic
28	gi|34395384	Putative tetratricopeptide repeat(TPR)-containing protein [Oryza sativa Japonica Group]	1437.59	<1%	R.MLLNDAN(+.98)STGEKK.T + Deamidated (NQ); Oxidation (M) (37)	37	Tryptic
29	gi|110739787	Pollen-specific protein [Arabidopsis thaliana] Monocopper oxidase like protein	948.405	0.02	R.WN(+.98)VSASGAR.P + Deamidated (NQ) (58)	58	Semitryptic
30	gi|357476949	Monocopper oxidase-like protein SKU5 [Medicago truncatula]	1831.91	0.04	R.WN(+.98)VSASGARPNPQGSFR.Y + Deamidated (NQ) (42)	42	Tryptic
31	Cotton_D_gene_10024265	predicted protein [Populus trichocarpa] monocopper oxidase-like protein sku5	2057.89	0.03	K.FPGPTIN(+.98)STTNNNVVINVR.N+ Deamidated (NQ)	0.844	Tryptic
32	gi|133902314	Putative protein disulfide isomerase [Gossypium hirsutum]	1377.66	0.02	R.SANGNITPYLGN(+.98)R.T + Deamidated (NQ) (47)	47	Tryptic
33	gi|118488320	Unknown [Populus trichocarpa] Dolichyl-diphosphooligosaccharide-protein glycosyltransferase subunit 1	1328.63	0.02	R.DEIGN(+.98)ISSSHLR.T + Deamidated (NQ) (41)	41	Tryptic
34	gi|42409419	Hypothetical protein [Oryza sativa Japonica Group]	1700.87	0.21	R.VPVGPTSGRTN(+.98)DSAWR.A + Deamidated (NQ) (39)	39	Tryptic
35	gi|157273646	Fasciclin-like arabinogalactan protein 6 [Gossypium hirsutum]	2609.43	0.1	T.AEGNQVN(+.98)VTTGVVN(+.98)ATVENSVFSDR.R + 2 Deamidated (NQ) (153)	153	Semitryptic
36	gi|255636649	Unknown [Glycine max] COBRA-like protein 4-like	1446.82	0.07	A.YDPLDPNGN(+.98)VTIK.W + Deamidated (NQ) (81)	81	Semitryptic
37	gi|15223517	Calreticulin-1 [Arabidopsis thaliana]	1060.62	0.04	T.YN(+.98)GTNHLIK.K + Deamidated (NQ) (67)	67	Semitryptic
38	gi|116787210	Unknown [Picea sitchensis] Triosephosphate isomerase	1110.42	0.03	K.CN(+.98)GTKDSISK.L + Deamidated (NQ) (32)	32	Tryptic
39	gi|326523407	Predicted protein [Hordeum vulgare subsp. vulgare] hypoxia up-regulated protein 1-like	1431.77	0.01	Q.YGIDKDFSN(+.98)ESR.H + Deamidated (NQ) (77)	77	Tryptic
40	Cotton_D_gene_10038147	predicted protein [Populus trichocarpa] Dessication related protein	1110.59		Y.TFTAAELSN(+.98)R.T+ Deamidated (NQ)	0.599	Semitryptic
41	Cotton_D_gene_10008412	lysosomal alpha-mannosidase	1965.73	0.02	R.GVDEALN(+.98)ETVC(+57.02)VLDDC(+57.02)R.G+ Deamidated (NQ)	0.617	Tryptic
42	Cotton_D_gene_10002405	N-carbamoyl-L-amino acid hydrolase-like [Vitis vinifera]	1592.69	0.03	K.ATVDGQN(+.98)ISFLEAAR.S+Deamidated (NQ)	0.6	Tryptic
43	Cotton_D_gene_10022550	Conserved hypothetical protein [Ricinus communis] Beta Glucosidase beta II subunit	2304.82	0.07	R.YHAHQYTN(+.98)GTQC(+57.02)DLTNQPR.E+Deamidated (NQ)	0.617	Tryptic
44	Cotton_D_gene_10005734	Predicted: glucosidase 2 subunit beta-like [Vitis vinifera]	1280.62	0.02	K.TPVN(+.98)ISDAAHVR.K+Deamidated (NQ)	0.55	Tryptic
45	Cotton_D_gene_10001623	Epidermis specific secreted glycoprotein EP1-like protein [Gossypium hirsutum]	1067.59	0.02	K.YN(+.98)STLSILR.L+Deamidated (NQ)	0.612	Tryptic
46	Cotton_D_gene_10004214	fasciclin-like Arabinogalactan protein 6 [Gossypium hirsutum]	933.506	0.04	K.GGKFPLN(+.98)VT.A+Deamidated (NQ)	0.812	Semitryptic
47	gi|15237538 Cotton_D_gene_10032854	RADIAL SWELLING 3; glucosidase/ hydrolase, [Arabidopsis thaliana]	1127.57	0.01	K.EAN(+.98)VSGVPVVR.L+Deamidated (NQ) (99.85)	0.616	Tryptic
48	Cotton_D_gene_10016755	PREDICTED: hypothetical protein [Vitis vinifera] glucan endo-1,3-beta-glucosidase 8	1610.72	0.03	K.N(+.98)VTQHITSNNVNIR.Y+Deamidated (NQ)	0.617	Tryptic
49	Cotton_D_gene_10007821	Probable inactive receptor kinase [Vitis vinifera]	1900.89	0.03	K.VLN(+.98)LSSNQLSGDLPSSLR.S+Deamidated (NQ)	0.843	Tryptic
			1750.92		R.N(+.98)NSLTGALPPLLVTSPR.L+Deamidated (NQ)
	PNGase A
50	gi|30841338	Arabinogalactan protein [Gossypium hirsutum]	3482.73	0.21	K.STQVANQLLGQLN(+.98)NSNNGMTVFAPTDNAFSSLK.S + Deamidated (NQ) (115)	208	Tryptic
			1980.96		R.TQAGDSGDGKFPLN(+.98)ITTSGN.S + Deamidated (NQ) (93)		Semitryptic
51	gi|157273638	Fasciclin-like arabinogalactan protein 2 [Gossypium hirsutum]	1458.81	0.13	K.KPSLSN(+.98)LTNDQLK.S + Deamidated (NQ) (98)	312	Tryptic
			2464.28		K.VLDTFQNQAN(+.98)NTDQGITIFVPK.D + Deamidated (NQ) (214)		Tryptic
52	gi|606942	Unknown [Gossypium hirsutum] Fasciclin-like arabinogalactan protein 3	1778.97	0.12	K.ALTKPSLSN(+.98)LTDDQFK.S + Deamidated (NQ) (116)	208	Tryptic
			1744.97		Q.IQAN(+.98)NTVEGITIFVPK.D + Deamidated (NQ) (95)		Semitryptic
53	gi|70927645 Cotton_D_gene_10023999	Endo-alpha-1,4-glucanase [Gossypium hirsutum]	1815.93	0.08	K.GDSMN(+.98)LTIPEPGPTTIR.N + Deamidated (NQ); Oxidation (M) (88)	246	Tryptic
			2251.1		K.SNN(+.98)FSCAIVVVGEHPYVETK.G + Deamidated (NQ) (163)		Tryptic
			1340.62		R.ITYPPHAN(+.98)YTY.S+ Deamidated (NQ) (98.07)	98.07	Semitryptic
54	gi|157273646	Fasciclin-like arabinogalactan protein 6 [Gossypium hirsutum]	1132.62	0.17	K.VDN(+.98)ITSILEK.G + Deamidated (NQ) (52)	212	Tryptic
			3281.33		K.FPLNVTAEGNQVN(+.98)VTTGVVN(+.98)ATVENSVFSDR.R + 3 Deamidated (NQ) (162)		Tryptic
55	gi|119657105	GLP3 [Gossypium barbadense]	2386.25	0.11	K.TVTVNDFVYSGLAATGN(+.98)TSNLIK.A + Deamidated (NQ) (156)	151	Tryptic
56	gi|377824751	Pectin methylesterase [Gossypium hirsutum]	1482.66	0.05	R.EYQNTGPGAN(+.98)TSSR.V + Deamidated (NQ) (116)	153	Tryptic
			1874.91		K.GYSVITN(+.98)ISEAQTYTAR.N + Deamidated (NQ) (41)		Tryptic
57	gi|319433443	Copper binding protein 4 [Gossypium hirsutum]	1013.58	0.17	R.DVVPLN(+.98)VTR.H + Deamidated (NQ) (74)	157	Tryptic
			2403.04		K.TDYESCNADHPLHN(+.98)WTTGAGR.D + Deamidated (NQ) (83)		Tryptic
58	gi|310722811	Vacuolar invertase 1 [Gossypium hirsutum]	839.447	0.03	R.SVLYDN(+.98)K.T + Deamidated (NQ) (45)	126	Tryptic
			1423.74		R.LFLFNN(+.98)ASGVNVK.A + Deamidated (NQ) (87)		Tryptic
59	gi|356555408 Cotton_D_gene_10040837	PREDICTED: GDSL esterase/lipase At5g45910-like [Glycine max]	1701.73	0.04	R.ACCGGGGPYNFN(+.98)ISAR.C + Deamidated (NQ) (115)	115	Tryptic
60	gi|357601486	Purple Acid Phosphatase 1 [Gossypium hirsutum]	1408.67	0.04	K.YYYEVGIGN(+.98)SSR.R + Deamidated (NQ) (94)	182	Tryptic
			1249.54		K.YFN(+.98)YTSGFIH.H + Deamidated (NQ) (93)		Semitryptic
61	gi|150416577	Arabinogalactan protein 4 [Gossypium hirsutum]	2508.25	0.1	R.TQAGDSGDGEFPLN(+.98)VTTSGNTVVLK.T + Deamidated (NQ) (70)	68	Tryptic
62	gi|356565586	PREDICTED: PI-PLC X domain-containing protein At5g67130-like [Glycine max]	864.483	0.01	K.VFN(+.98)ASGLR.K + Deamidated (NQ) (67)	67	Tryptic
63	gi|21464654	Acid phosphatase [Lupinus luteus]	1605.81	0.02	R.EASYGHSTLEIKN(+.98)R.T + Deamidated (NQ) (81)	81	Tryptic
64	gi|33469564	Polygalacturonase-inhibiting protein [Gossypium barbadense]	1587.88	0.04	R.HLPNLN(+.98)GTIQPAIAK.L + Deamidated (NQ) (61)	61	Tryptic
65	gi|118485725	Unknown [Populus trichocarpa] GPI anchored membrane protein	1101.55	0.04	K.CHLN(+.98)VSNTR.D + Deamidated (NQ) (56)	56	Tryptic
66	gi|224071567	Predicted protein [Populus trichocarpa]	1287.64	0.01	K.METSVIN(+.98)GTYR.G + Deamidated (NQ); Oxidation (M) (47)	47	Tryptic
67	gi|224137954	Predicted protein [Populus trichocarpa] polygalacturonase like	1911.95	0.04	R.DGGN(+.98)VSDITFSNIN(+.98)ISTR.Y + 2 Deamidated (NQ) (40)	40	Tryptic
68	gi|116784836	Unknown [Picea sitchensis] Phosphate induced protein	1667.87	0.04	Q.TVQLYTDQTGAN(+.98)ISR.N + Deamidated (NQ) (68)	68	Semitryptic
69	gi|30692673	Heparanase-like protein 3 [Arabidopsis thaliana]	2342.16	0.05	S.IKSNGEAIGAWN(+.98)YTNAESFIR.F + Deamidated (NQ) (62)	62	Semitryptic
70	gi|224065148	Predicted protein [Populus trichocarpa] Glucan endo-1,3-beta-glucosidase	1298.62	0.02	D.SFPPSQAFFN(+.98)R.S + Deamidated (NQ) (61)	61	Semitryptic
71	gi|150416583	fasciclin-like Arabinogalactan protein 1 [Gossypium hirsutum]	3822.7	0.14	R.TQAGQDFGLN(+.98)VTGLNNQVNVSSGVVETQINNALYQK.K(58) + Deamidated (NQ)	58	Tryptic
			3823.67	0.14	R.TQAGQDFGLNVTGLNNQVN(+.98)VSSGVVETQINNALYQK.K(49) + Deamidated (NQ)	49	Tryptic
72	gi|102139937	Serine carboxypeptidase (carboxypeptidase D), putative [Musa acuminata]	1564.74	0.03	R.Q(-17.03)YAGYVTVN(+.98)ESHGR.A+ Deamidated (NQ) (97.44)	97.44	Semitryptic
73	Cotton_D_gene_10033394	Alpha-N-arabinofuranosidase	1828.92	0.03	R.FFTESSGATLLN(+.98)ATLQK.D+ Deamidated (NQ) (77)	77	Tryptic
74	Cotton_D_gene_10014527	predicted protein [Populus trichocarpa] Reticuline oxidase precursor	2471.16	0.04	K.VIYTQNN(+.98)ASYSSVLN(+.98)ATIQNLR.F+ Deamidated (NQ) (187)	187	Tryptic
75	Cotton_D_gene_10016522	purple acid phosphatase	912.35	0.05	R.YN(+.98)VSSGER.Y+ Deamidated (NQ)	60.07	Tryptic
			1605.8		R.EASYGHSTLEIQN(+.98)R.T+ Deamidated (NQ)
76	Cotton_D_gene_10006598	protein disulfide isomerase	1686.89	0.03	K.IGPGISN(+.98)ITTIDEAER.I+ Deamidated (NQ)	0.834	Tryptic
77	Cotton_D_gene_10018695	peroxidase 1 [Litchi chinensis]	1273.69	0.13	K.AEVAAAIKN(+.98)ETR.I+ Deamidated (NQ)	0.989	Tryptic
			2051.01		R.SHIYN(+.98)DSNIDPSFANSLR.R+ Deamidated (NQ)
			1244.63		R.SGN(+.98)DSVLAPLDR.Q+ Deamidated (NQ)
78	Cotton_D_gene_10026954	Predicted protein [Populus trichocarpa] alpha-mannosidase	1674.83	0.02	R.VNDFIAAALAQAN(+.98)VTR.T+ Deamidated (NQ)	0.615	Tryptic
79	Cotton_D_gene_10003411	Unknown [Populus trichocarpa] GPI anchored glycoprotein membrane precursor	973.612	0.05	R.ASLN(+.98)LTILK.K+ Deamidated (NQ)	0.984	Tryptic
			3105.43		K.NQOCTN(+.98)STGANTVPGTEPQFANYPNLLAK.C+ Deamidated (NQ)		Tryptic
80	Cotton_D_gene_10038147	predicted protein [Populus trichocarpa] Dessication related protein	2228.07	0.18	N.DVIN(+.98)STVQPYTFTAAELSN(+.98)R.T+ Deamidated (NQ)	0.841	Semitryptic
			1580.78		K.AEGLIVPLQLGAEN(+.98)R.T+ Deamidated (NQ)		Tryptic
			1785.88		S.MVFGTGN(+.98)ATMPGGLFPR.G+ Deamidated (NQ)+Oxidation (M)		Semitryptic
81	Cotton_D_gene_1008412	lysosomal alpha-mannosidase	1674.81	0.02	R.VNDFVAAAIAQAN(+.98)ITR.T+ Deamidated (NQ)	0.617	Tryptic
82	Cotton_D_gene_10023812	fasciclin-like Arabinogalactan protein 2 [Gossypium hirsutum]	2450.24	0.08	K.VIDTFQNQAN(+.98)NTDQGITVFVPK.D+ Deamidated (NQ)	0.615	Tryptic
83	Cotton_D_gene_10025549	Disease resistance responsive family (dirigent-like protein) [Arabidopsis thaliana]	1353.67	0.07	K.GEFN(+.98)GSSISVLSR.N+Deamidated (NQ)	0.616	Tryptic
84	Cotton_D_gene_10037278	Conserved hypothetical protein [Ricinus communis] MTR like	1783.8	0.08	K.VTDNPADELVAALNAN(+.98)R.T+Deamidated (NQ)	0.614	Tryptic
85	Cotton_D_gene_10029587	beta-xylosidase/alpha-L-arabinofuranosidase 2-like [Vitis vinifera]	1131.6	0.03	K.AGLLN(+.98)ESAIDK.A+Deamidated (NQ)	0.614	Tryptic
86	gi|150416579 Cotton_D_gene_10015846	Arabinogalactan protein 2 [Gossypium hirsutum]	1966.94	0.08	R.TQAGDSGDGKFPLN(+.98)VTTSGN.S+Deamidated (NQ) (99.96)	0.989	Semitryptic
87	Cotton_D_gene_10009564	Lipid binding protein, putative [Ricinus communis]	2349.19	0.11	C.NLYNDPNTLASFN(+.98)VTVPEALR.I+Deamidated (NQ) (99.94%)	0.736	Semitryptic
88	Cotton_D_gene_10005290	Lipid binding protein, putative [Ricinus communis]	2213	0.1	N.LLTN(+.98)SSAN(+.98)GTSPTADCCNSLK.T+Deamidated (NQ)+Carbamidomethylation (99.94%)	0.616	Semitryptic
89	Cotton_D_gene_10030668	Exordium like protein [Arabidopsis thaliana]	1667.87	0.04	K.TVQLYTDQTGAN(+.98)ISR.S+Deamidated (NQ) (99.94%)	0.616	Semitryptic
90	Cotton_D_gene_10016528	Predicted: heparanase-like protein 3-like [Vitis vinifera]	1843.7	0.03	G.GSAVGAWN(+.98)YTNAESFIR.Y+Deamidated (NQ) (99.83%)	0.615	Semitryptic
91	Cotton_D_gene_10039675	Apoplastic anionic gaiacol peroxidase [Gossypium hirsutum]	1578.84	0.04	K.ADPTLN(+.98)ATYLETLR.K+Deamidated (NQ)(99.80%)	0.615	Tryptic
