# Supplementary material for: Delineating the glycoproteome of elongating cotton fiber cells
Source: Data Brief. 2015 Oct 26;5:717–25. doi: 10.1016/j.dib.2015.10.015 (PMC4652025; doi:10.1016/j.dib.2015.10.015)
Supplement: Supplementary file 1 — Supplementary material [file mmc1.zip › Supplementary table 1 S Kumar et al Revised.xls]

## Sheet: Table 
Supplementary Table 1								1D PAGE - LC MALDI TOF/TOF - NCBInr db					1D PAGE - LC MALDI TOF/TOF - other protein db					Gel free 2D-LC-MALDI/TOF/TOF- NCBInr db					Gel free 2D-LC-MALDI/TOF/TOF- other protein db					2D PAGE MALDI TOF/TOF				Glycopeptide - LC-MALDI TOF/TOF
Sl		G raimondii db	Accession	G arboreum	G raimondii version 2.0	Description [Source]	Molecular	Score	Coverage	Unique	Spectral	% Total	Score	Coverage	Unique	Spectral	% Total	Score	Coverage	Unique	Spectral	% Total	Score	Coverage	Unique	Spectral	% Total	No of	MOWSE	Coverage	Unique		Coverage	MOWSE/ PEAKS	Unique	Net N glyc	SIGNAL	TM	Big pI
No	NCBInr		G hirsutum db				Weight	(%)	(%)	Peptides	Counts	Spectra	(%)	(%)	Peptides	Counts	Spectra	(%)	(%)	Peptides	Counts	Spectra	(%)	(%)	Peptides	Counts	Spectra	spots	Score	[%]	Peptides	Glycosylation site	[%]	Score	Peptides		P	Domain
Cotton fiber glycoproteome - 18 unique glycoproteins (Current study) + 334 unique glycoproteins (Previosu study) = 352 unique glycoproteins							(daltons)
		Additional protein identities obtained in the current study
1					Gorai.002G207900.1	Predicted:Separase isoform X1 [Gossypium raimondii] Pepridase_C50	215624																98	0.52	1	1										Y	N	ND
2			CotAD_40266		Gorai.004G002500.1	Predicted:cucumisin-like [Gossypium raimondii] Peptidase_S8_3	144236																99	4.6	1	1										Y	Y	Present
3			CotAD_03361		Gorai.009G100400.1	Predicted: heat shock cognate 70kDa protein 2 like [Gossypium raimondii]	71222						99	4.6	1	1																				Y	N	ND
4				Cotton_A_01713		Aldehyde oxidase 4-like protein [Gossypium arboreum]	145122						99	1.6	1	1																				Y	N	ND
5				Cotton_A_01770		Predicted:Cysteine proteinase inhibitor like [Gosyypium raimondii]	11388						99	22	1	1							99	2.2	1	1										Y	N	ND
6				Cotton_A_01738		Predicted:Auxin response factor 4-like isoform X1 [Gosyypium raimondii]	84086						99	1.6	1	1																				Y	N	ND
7				Cotton_A_01780		Predicted:crt homolog 1 isoform X3 [Gosyypium raimondii] CRT-Chlorouine resistance transporter	47582						99	2.5	1	1																				Y	N	Present
8				Cotton_A_01799		Ribonuclease I [Gossypium arboreum]	104392						99	1.6	1	1																				Y	N	ND
9			CotAD_36535	Cotton_A_04276		Protein disulfide isomerase-like 1-4 [Gossypium arboreum]	65760						99	2.3	1	1		99	1.3	1	1															Y		ND
10			CotAD_73953			Predicted:Protein disulfide-isomerase-like [Gossypium raimondii]	52851	97	10	1	1							99	11	1	1											NIT	4	88	1	Y	N	ND
11			CotAD_38843			PREDICTED: heat shock cognate 70 kDa protein 2-like isoform X1 [Gossypium raimondii]	70793						99	5.1	1	1																				Y	N	ND
12			CotAD_45862			Fructokinase [Gossypium hirsutum]	34965											98	9.5	1	1															Y	N	ND
13			CotAD_44107	Cotton_A_03331	Gorai.002G182000.1	Predicted:nuclear transport factor 2 [Gossypium raimondii]	13373						99	20	1	1																				Y	N	ND
14			CotAD_24219	Cotton_A_00858	Gorai.013G030200.1	PREDICTED: probable receptor protein kinase TMK1 [Gossypium raimondii]	102438																									NMS	1	47	1	Y	Y	Present
15			CotAD_02614		Gorai.007G021100.2	PREDICTED: lipid transfer-like protein VAS [Gossypium raimondii]	15572																									NIS, NVT	12	135	1	Y	Y	ND	Y, 123, 122
16			CotAD_27689		Gorai.006G117500.1	PREDICTED: protein STRICTOSIDINE SYNTHASE-LIKE 3-like [Gossypium raimondii]	43827																									NRS	3	45	1	Y	Y	ND
17			CotAD_68215	Cotton_A_36266		Hydantoin utilization C [Gossypium arboreum]	51739																									NIS	3	51	1	Y	Y	Present
18			CotAD_65258	Cotton_A_27440	Gorai.003G061600.1	PREDICTED: lysM domain receptor-like kinase 3 isoform X1 [Gossypium raimondii]	73564																									NTT	1	47	1	Y	Y	Present
	Protein identities from our previous study (S Kumar et al., 2013)
	AGPs / FLAs
1	gi|150416583	Cotton_D_gene_10034771	CotAD_12781	Cotton_A_04483	Gorai.008G155400.1	fasciclin-like Arabinogalactan protein 1 [Gossypium hirsutum]	25754.1	99.14	43	10	100	11.6279	99.14	43	10	100	7.63359	99.17	39	30	346	16.1155	99.14	43	26	346	18.0868	2	261, 129	14, 6	3, 1	NVT, NVS	14	0.844	1	Y	Y	ND	Y, 222
2	gi|115445731					Os02g0308400 [Oryza sativa (japonica cultivar-group)] fasciclin-like Arabinogalactan-protein 8(FLA 8)	26758.5					0					0	61.65	4	1	11	0.512343					0									Y	Y	ND
3	gi|606942	Cotton_D_gene_10000900	CotAD_52780 CotAD_69249	Cotton_A_03270	Gorai.004G061700.1	unknown [Gossypium hirsutum] fasciclin-like Arabinogalactan protein 3	28145.2	99.14	32	12	89	10.1163	99.14	32	12	82	6.25954	99.14	31	32	320	14.9045	99.14	32	18	206	10.7684	2	300, 228	14, 16	3, 3	NNT, NLT	12	208	2	Y	Y	ND	Y, 235
4	gi|150416577	Cotton_D_gene_10028380	CotAD_36159	Cotton_A_13301	Gorai.001G131200.1	Arabinogalactan protein 4 [Gossypium hirsutum]	25415.2	98.86	22	5	32	3.72093	98.42	15	4	28	2.1374	98.86	21	5	20	0.931532	98.85	24	8	16	0.836383					NVT	10	68	1	Y	Y	ND	Y, 218
5	gi|30841338	Cotton_D_gene_10015846	CotAD_04723	Cotton_A_01743	Gorai.006G119900.1	Arabinogalactan protein [Gossypium hirsutum]	25611.2	98.78	24	11	79	9.18605	98.78	26	18	79	6.03053	99.06	25	9	240	11.1784	98.89	25	26	190	9.93204	2	309, 272	19, 14	3, 2	NNS, NIT	21	208	2	Y	Y	ND	Y, 223
6	gi|150416579		CotAD_59688			Arabinogalactan protein 2 [Gossypium hirsutum]	25612.2	99.06	24	1	18	2.09302						99.06	25	2	14	0.652073		25	26		0	2	269, 388	14, 19	2, 2	NVT	8	99.96	1	Y	Y	ND	Y, 223
7	gi|157273648	Cotton_D_gene_10025204			Gorai.013G256000.1	fasciclin-like Arabinogalactan protein 7 [Gossypium hirsutum]	27639.5	98.37	18	3	7	0.813953	98.42	22	5	10	0.763359	98.98	19	6	30	1.3973	99.06	22	9	44	2.30005									Y	Y	ND	Y, 246
8	gi|5919185					Arabinogalactan protein Pop14A9 [Populus tremula x Populus alba] (FLA 15)	25317.9	59.8	5	1	2	0.232558		22	5			83.28	9	1	8	0.372613					0									Y	Y	ND
9	gi|157273664	Cotton_D_gene_10029797	CotAD_21358	Cotton_A_10431	Gorai.011G228300.1	fasciclin-like arabinogalactan protein 15 [Gossypium hirsutum]	50264													2	5	0.232883	98.24	9	2	5	0.26137
10	gi|157273638	Cotton_D_gene_10023007	CotAD_30191	Cotton_A_30500	Gorai.001G097900.1	fasciclin-like Arabinogalactan protein 2 [Gossypium hirsutum]	28306.3	97.72	14	2	3	0.348837	93.6	14	3	4	0.305344	84.29	11	1	1	0.0465766					0	1	206	10	2	NNT, NLT	13	312	2	Y	Y	ND
11		Cotton_D_gene_10023812	CotAD_48188		Gorai.001G194400.1	fasciclin-like Arabinogalactan protein 2 [Gossypium hirsutum]	28319						98.41	14	2	4	0.305344										0					NNT	8	140	1
12	gi|157273646	Cotton_D_gene_10004214	CotAD_30543	Cotton_A_05530	Gorai.007G374100.1	fasciclin-like Arabinogalactan protein 6 [Gossypium hirsutum]	25718.5	84.11	14	3	18	2.09302	84.4	14	7	21	1.60305	98.26	20	7	59	2.74802	98.8	23	11	60	3.13643	1	183	14	2	NVT, NVT, NAT	10	153	1	Y	Y	ND
												0					0					0										NIT, NVT, NAT	17	212	2
13	gi|81025672					Arabinogalactan-like protein [Pinus densata]	13057.7					0					0	59.46	8	1	1	0.0465766														Y	N	ND
14	gi|157273656	Cotton_D_gene_10024985	CotAD_71747		Gorai.002G100100.1	fasciclin-like Arabinogalactan protein 11 [Gossypium hirsutum]	44660.2	61.43	5	1	1	0.116279	61.71	5	1	1	0.0763359					0				0	0									Y	Y	Present	Y, 393
	GH 1											0					0					0					0
15	gi|224103687	Cotton_D_gene_10038264	CotAD_04305		Gorai.008G022200.1	predicted protein [Populus trichocarpa] alpha-l-fucosidase 2-like	90179.7	60.65	1	1	1	0.116279				0	0					0				0	0									Y	N	ND
16	gi|211906440	Cotton_D_gene_10000177	CotAD_20424	Cotton_A_28411	Gorai.003G163300.1	UDP-L-rhamnose synthase [Gossypium hirsutum]	33689.5					0				0	0	61.7	5	1	7	0.326036	61.71	5	1	7	0.365917									Y	N	ND
17	gi|255675548	Cotton_D_gene_10013363				Os04g0474300 [Oryza sativa Japonica Group] beta-glucosidase 9	11261					0				0	0	61.68	9	1	3	0.13973	61.62	1	1	3	0.156822									N	Y	ND
	GH 3											0					0					0					0
18	gi|70927645	Cotton_D_gene_10023999	CotAD_47141	Cotton_A_19988	Gorai.007G260000.1	endo-alpha-1,4-glucanase [Gossypium hirsutum]	68781.1	99.21	40	11	40	4.65116	99.21	32	10	10	0.763359	99.21	33	13	68	3.16721	99.21	25	9	22	1.15003	1	358	9	4	NYT, NFS, NLT	5	246	2	Y	Y	ND
19	gi|33391721	Cotton_D_gene_10015827	CotAD_70166			beta-D-glucosidase [Gossypium hirsutum]	68445	99.2	18	3	3	0.348837	99.2	18	6	5	0.381679	99.06	12	1	12	0.558919	98.9	14	5	10	0.522739	1	575	12	4					Y	Y	ND
20	gi|225436114		CotAD_70167		Gorai.013G114800.2	hypothetical protein isoform 1 [Vitis vinifera] beta-D-glucosidase	68237.1	99	10	1	1	0.116279				0	0	98.36	7	1	1	0.0465766				0	0									Y	Y	ND
21	gi|3582436					beta-D-glucan exohydrolase [Nicotiana tabacum]	68445.1	98.76	8	1	1	0.116279				0	0				0	0				0	0									Y	Y	ND
22	gi|225463713					PREDICTED: hypothetical protein [Vitis vinifera] lysosomal beta glucosidase-like	72150.5	83.92	4	1	1	0.116279				0	0				0	0				0	0									Y	Y	ND	Y, 631
23	gi|22326920					glycosyl hydrolase family 3 protein [Arabidopsis thaliana]	67926.9				0	0				0	0	84.01	5	1	2	0.0931532				0	0									Y	Y	ND
24	gi|255546789	Cotton_D_gene_10039910				Periplasmic beta-glucosidase precursor, putative [Ricinus communis] / beta 1,4-glucanase	71015.8	98.88	10	3	10	1.16279	99.2	17	7	9	0.687023	84.02	6	5	18	0.838379	99.07	12	7	20	1.04548									Y	Y	ND
25	gi|87162632			Cotton_A_31360	Gorai.013G114800.1	Glycoside hydrolase, family 3, N-terminal [Medicago truncatula]	69936.6					0				0	0	59.53	1	1	2	0.0931532														Y	Y	ND
26	gi|224054312	Cotton_D_gene_10029587				predicted protein [Populus trichocarpa] xylan 1,4-beta-xylosidase	79511.2	98.41	5	1	2	0.232558	99.21	35	20	27	2.06107					0	99.21	27	33	44	2.30005	2	244208	3,3	3,3	NES	3	0.614	1	Y	N	ND
27	gi|146762261					beta-xylosidase/alpha-L-arabinosidase [Medicago sativa subsp. x varia]	83727.2	98.34	5	1	2	0.232558										0										NTS	4	60	1	Y	N	Present
28	gi|37359708		CotAD_72223	Cotton_A_27349	Gorai.005G218000.3	LEXYL2 [Solanum lycopersicum] beta xylosidase 3	68912.4	84.41	4	1	2	0.232558										0														Y	N	ND
29	gi|255545293					Beta-glucosidase, putative [Ricinus communis]	83603.1	84.34	6	2	4	0.465116										0						1	199	4	3					Y	Y	ND
30	gi|37359706		CotAD_66058	Cotton_A_10558	Gorai.005G218000.1	LEXYL1 [Solanum lycopersicum] xylosidase 1	83164	84.13	3	1	2	0.232558										0														Y	Y	ND
31	gi|15237736					Beta-D-xylosidase 4 [Arabidopsis thaliana]	85338					0										0						1	134	1	2					Y	Y	ND
32	gi|147839124	Cotton_D_gene_10032020	CotAD_12400	Cotton_A_11069	Gorai.009G081100.1	hypothetical protein [Vitis vinifera] beta-D-glucosidase	66037.9	94.01	4	1	1	0.116279	98.46	6	2	2	0.152672				0	0				0	0									Y	N	ND
33	gi|225431898	Cotton_D_gene_10015679			Gorai.011G198200.1	PREDICTED: hypothetical protein [Vitis vinifera] beta-D-xylosidase 1-like	83374.8	84.22	5	2	6	0.697674	98.98	8	4	7	0.534351	84.24	5	1	3	0.13973	84.42	5	1	3	0.156822									Y	Y	ND
34		Cotton_D_gene_10039911	CotAD_61466	Cotton_A_31360	Gorai.007G260100.1	Hydrolase, hydrolyzing O-glycosyl compounds, putative [Ricinus communis]	68039						99.19	14	6	5	0.381679				0					0	0									Y	Y	ND
35		Cotton_D_gene_10021277				Periplasmic beta-glucosidase precursor, putative [Ricinus communis]	84387				0		99.02	9	4	9	0.687023				0		87.5	6	2	12	0.627287									Y	Y	ND
	GH 16											0					0					0					0
36	gi|2244732	Cotton_D_gene_10032947	CotAD_08442		Gorai.007G057400.1	endo-xyloglucan transferase [Gossypium hirsutum]	32083.4	84.29	9	2	3	0.348837	84.39	13	3	3	0.229008	83.9	12	1	5	0.232883	84.41	12	1	5	0.26137					NRT	3	92	1	Y	Y	ND
37	gi|255582395 gi|155966597	Cotton_D_gene_10001483	CotAD_47857	Cotton_A_10837	Gorai.003G033600.1	Xyloglucan endotransglucosylase/hydrolase protein 9 precursor, putative [Ricinus communis]	60260				0	0				0	0	80.11	15	1	5	0.232883	84.41	18	1	5	0.26137									Y	Y	ND
38		Cotton_D_gene_10032837	CotAD_05386	Cotton_A_09480	Gorai.007G068800.1	Xyloglucan endotransgluycosylase/hydrolase [Shorea parvifolia subsp. parvifolia]	41442				0		98.87	12	4	5	0.381679				0					0	0									N	Y	ND
	GH 17											0					0					0					0
39	gi|225441645	Cotton_D_gene_10037470	CotAD_41127 CotAD_41847	Cotton_A_22413	Gorai.013G202800.1	PREDICTED: hypothetical protein [Vitis vinifera] glucan endo-1,3-beta-glucosidase 8	52341.4	84.55	6	2	10	1.16279	99.13	17	7	11	0.839695	61.7	5	6	13	0.605496	84.4	10	3	13	0.679561	1	211	6	2	NVT	3	0.617	1	Y	Y	ND	Y, 457
40	gi|27529826	Cotton_D_gene_10001184	CotAD_29453	Cotton_A_12137	Gorai.009G442700.1	beta-1,3-glucanase-like protein [Nicotiana tabacum]	38505.8	61.69	3	1	6	0.697674	61.7	4	2	6	0.458015				0	0					0	2	126, 120	3, 4	2, 2					Y	Y	ND
41	gi|21593090	Cotton_D_gene_10013209	CotAD_75501	Cotton_A_15198	Gorai.001G230200.1	putative glucan endo-1-3-beta-glucosidase [Arabidopsis thaliana]	50643	60.22	2	1	3	0.348837	99.17	27	12	17	1.29771				0	0	61.65	4	4	10	0.522739									Y	Y	ND
42	gi|115485993	Cotton_D_gene_10017109	CotAD_41127	Cotton_A_22413	Gorai.013G202800.1	Os11g0577800 [Oryza sativa (japonica cultivar-group)] glucan endo-1,3-beta-glucosidase	44409.9				0	0				0	0	61.18	2	1	2	0.0931532	84.39	7	1	1	0.0522739									Y	Y	Present
43	gi|224144776					Predicted protein [Populus trichocarpa] Glucan endo-1,3-beta-glucosidase precursor	56189					0					0					0						1	222	5	3					Y	Y	ND	Y, 487
44	gi|79446811	Cotton_D_gene_10002229	CotAD_60848		Gorai.009G242500.1	BG3 (BETA-1,3-glucanase 3); cellulase/ hydrolase, [Arabidopsis thaliana]	37631.6				0	0	61.42	4	1	1	0.0763359	58.28	4	1	4	0.186306				0	0									Y	Y	ND
																	0										0
45	gi|296085019	Cotton_D_gene_10025342				Unnamed protein product [Vitis vinifera] glucan endo-1,3-beta-glucosidase 9-like	91267.2					0					0					0					0					NVT	1	70	1	Y	Y	ND
46	gi|224065148	Cotton_D_gene_10034620	CotAD_41044	Cotton_A_39010	Gorai.001G204900.1	Predicted protein [Populus trichocarpa] Glucan endo-1,3-beta-glucosidase	52364					0	61.69	4	1	2	0.152672				0	0	61.7	4	1	7	0.365917					NRS	2	61	1	Y
47		Cotton_D_gene_10011161	CotAD_11553	Cotton_A_08302	Gorai.005G040100.1	PREDICTED: endo-1,3;1,4-beta-D-glucanase-like [Riccinus communis]	31447				0		61.68	6	1	2	0.152672				0	0					0									Y	Y	ND
48		Cotton_D_gene_10016755				Glucan endo-1,3-beta-glucosidase precursor, putative [Ricinus communis]	53099						81.3	7	2	2	0.152672				0	0	61.7	5	1	2	0.104548									Y	N	Present	Y, 461
	GH 18											0					0										0
49	gi|224096748	Cotton_D_gene_10038289	CotAD_62993	Cotton_A_24352	Gorai.007G214400.1	predicted protein [Populus trichocarpa] PI-Phospholipase C X domain-containing protein	35836.4	84.41	8	1	6	0.697674	62.06	9	3	6	0.458015	61.69	4	1	7	0.326036	77.63	10	3	8	0.418191					NAS, NET	1, 12	67, 209	1, 1	Y	N	ND
50	gi|224081680		CotAD_35067			predicted protein [Populus trichocarpa] PI-Phospholipase C X domain-containing protein	35585.7	84.12	7	1	1	0.116279										0										NET	7	152	1	Y	N	ND
	GH 28											0										0					0
51	gi|224137954	Cotton_D_gene_10011602	CotAD_40634	Cotton_A_17675	Gorai.008G050300.1	Predicted protein [Populus trichocarpa] polygalacturonase like	52950				0	0	84.37	6	2	2	0.152672				0	0					0					NVS, NIS	4	40	1	Y
	GH 31											0					0					0					0
52	gi|15237538	Cotton_D_gene_10032854			Gorai.007G066900.1	RADIAL SWELLING 3; glucosidase/ hydrolase, [Arabidopsis thaliana]	104275				0	0	61.93	1	1	1	0.0763359	54.25	1	1	2	0.0931532	98.24	5	4	4	0.209096					NVS	1	0.616	1	Y	Y	ND
53		Cotton_D_gene_10003107	CotAD_01584	Cotton_A_15043	Gorai.009G115500.1	alpha-glucosidase, putative [Ricinus communis]					0	0	99.06	7	5	5	0.381679										0									Y	N	Present
	GH 32											0					0					0					0
54	gi|229597364	Cotton_D_gene_10024467	CotAD_01816	Cotton_A_13591	Gorai.008G216800.2	vacuolar invertase [Gossypium hirsutum]	71828.9	99.2	19	9	39	4.53488	99.2	21	12	37	2.82443	99.2	27	14	103	4.79739	99.21	27	18	90	4.70465	1	228	6	3	NTS	9	50	1	Y	N	Present
55	gi|310722811	Cotton_D_gene_10032343	CotAD_31849		Gorai.008G216800.1	Vacuolar invertase 1 [Gossypium hirsutum]	72138					0	97.78	6	1	2	0.152672	98.88	8	1	10	0.465766	98.88	8	1	10	0.522739	3	210, 199, 348	4, 4, 10	2, 2, 5	NAS	2	92	1	Y	N	Present
												0					0					0					0					NAS, NKT	3	126	2
56		Cotton_D_gene_10015447	CotAD_11371	Cotton_A_16610	Gorai.006G212600.1	predicted protein [Populus trichocarpa] / vacuolar invertase					0					0	0				0		61.63	3	2	3	0.156822									Y	N	Present
57	gi|25141238					soluble acid invertase Ib2FRUCT3 [Ipomoea batatas]	72470.6	84.56	4	1	1	0.116279				0	0				0	0					0									Y	N	Present
58	gi|224092182	Cotton_D_gene_10026339	CotAD_57782	Cotton_A_36875	Gorai.010G099400.1	predicted protein [Populus trichocarpa] cell wall invertase	65269	60.41	2	1	1	0.116279	79.27	2	1	1	0.0763359				0	0					0									Y	Y	ND
59	gi|211906444	Cotton_D_gene_10001338	CotAD_26511	Cotton_A_19795	Gorai.006G229100.1	fructokinase [Gossypium hirsutum]	35051.3	59.78	5	1	3	0.348837	98.23	9	2	4	0.305344	98.22	11	3	15	0.698649	98.33	15	3	10	0.522739									Y	N	ND
60		Cotton_D_gene_10026457				fructokinase [Gossypium hirsutum]	35209						97.04	5	1	3	0.229008						88.23	7	1	14	0.731835									Y	N	ND
61	gi|26518370					extracellular invertase [Triticum monococcum]	64112.2				0	0				0	0	61.71	3	3	10	0.465766					0									Y	Y	ND
62	gi|75284466					6(G)-fructosyltransferase [Asparagus officinalis]	68315.2				0	0				0	0	61.11	2	1	5	0.232883					0									Y	Y	ND
63	gi|4105162					cell wall invertase Incw4 [Zea mays]	13818.6				0	0				0	0	59.8	9	1	1	0.0465766					0									Y	N	ND
	GH 35											0					0					0					0
64	gi|255578884	Cotton_D_gene_10019013			Gorai.009G078400.1	beta-galactosidase, putative [Ricinus communis]	91548.4	98.57	3	3	12	1.39535	99.21	23	14	28	2.1374				0	0	98.88	7	4	18	0.94093									Y	Y	ND
65	gi|4510395					putative beta-galactosidase [Arabidopsis thaliana] beta-galactosidase 8	91865.4	81.51	3	1	6	0.697674									0	0														Y	Y	Present
66	gi|14970841		CotAD_12426	Cotton_A_11044		beta-galactosidase [Fragaria x ananassa]	91234.1	86.31	4	2	2	0.232558						83.5	3	1	2	0.0931532														Y	N	Present
67	gi|56201401		CotAD_54313		Gorai.009G078400.2	beta-galactosidase [Raphanus sativus]	92639.1					0						55.87	1	1	8	0.372613														Y	Y	Present
68	gi|6686886					putative beta-galactosidase [Arabidopsis thaliana]	88353	56.35	2	1	2	0.232558						59.23	2	1	4	0.186306														Y	N	ND
69	gi|18403090	Cotton_D_gene_10014291	CotAD_54313	Cotton_A_11044	Gorai.009G078400.1	Beta galactosidase 9 [Arabidopsis thaliana]	99198.6	98.39	4	2	3	0.348837	99.21	17	12	16	1.22137	98.35	4	2	12	0.558919	99.17	11	9	32	1.67277									Y	N	Present
70	gi|255554022		CotAD_12426	Cotton_A_30157		beta-galactosidase, putative [Ricinus communis]	100729	98.32	4	2	3	0.348837									0	0														Y	Y	Present
71	gi|255679317	Cotton_D_gene_10026798			Gorai.013G223000.1	Os10g0340600 [Oryza sativa Japonica Group] Beta-galactosidase 14	16039.7	61.69	8	1	3	0.348837	61.45	2	1	3	0.229008				0	0			0		0									N	Y	Present
	GH 38											0					0					0					0
72	gi|79327811	Cotton_D_gene_10008412	CotAD_36805 CotAD_53496	Cotton_A_30826	Gorai.012G082700.1	glycosyl hydrolase family 38 protein [Arabidopsis thaliana] lysosomal alpha-mannosidase	104048	98.36	3	1	1	0.116279	99.21	15	13	19	1.45038				0	0	98.52	7	6	15	0.784109					NIT	2	0.617	1	Y	Y	ND
																	0										0					NET	2	0.617	1
73	gi|166159757	Cotton_D_gene_10032378				alpha-mannosidase [Solanum lycopersicum]	116503	98.17	3	1	1	0.116279	96.6	3	1	1	0.0763359				0	0					0									Y	Y	Present
74	gi|186510450	Cotton_D_gene_10011832	CotAD_02287	Cotton_A_01551	Gorai.003G008600.1	glycosyl hydrolase family 38 protein [Arabidopsis thaliana] / lysosomal alpha-mannosidase	106461	61.46	1	1	1	0.348837	76.26	1	1	1	0.0763359				0	0					0									Y	Y	ND
75	gi|110289097					retrotransposon protein, putative, Ty1-copia subclass [Oryza sativa (japonica cultivar-group)]	135091				0	0				0	0	57.11	1	1	1	0.0465766					0									Y	N	ND
76	gi|224065294	Cotton_D_gene_10026954	CotAD_61610	Cotton_A_20593	Gorai.006G000300.1	Predicted protein [Populus trichocarpa] alpha-mannosidase	114750				0	0	99.02	4	3	5	0.381679				0	0	62.9	2	1	2	0.104548					NNS	1	128	1	Y	Y	ND
																	0										0					NVT	2	0.615	1
	GH 51											0					0					0					0
77	gi|224086707	Cotton_D_gene_10033394	CotAD_28261	Cotton_A_22880	Gorai.002G225800.3	predicted protein [Populus trichocarpa] Alpha-N-arabinofuranosidase	73851.9	98.52	5	1	1	0.116279	99.21	26	13	27	2.06107				0	0	99.21	30	19	90	4.70465					NAT	3	77	1	Y	Y	ND
78	gi|224137544				Gorai.002G225800.1	predicted protein [Populus trichocarpa] Alpha-N-arabinofuranosidase	72962.2	98.38	8	1	2	0.232558						98.87	10	1	31	1.44388														Y	Y	ND
79	gi|225440254		CotAD_53253		Gorai.002G225800.2	PREDICTED: hypothetical protein [Vitis vinifera] alpha-l-arabinofuranosidase	74796					0						83.23	5	1	6	0.27946														Y	Y	ND
	GH 79											0										0					0
80	gi|255548844	Cotton_D_gene_10016528	CotAD_26226	Cotton_A_07302	Gorai.010G059600.1	heparanase, putative [Ricinus communis]	57335	61.7	3	1	3	0.348837	99.2	21	11	22	1.67939	61.7	3	1	4	0.186306	98.43	9	5	18	0.94093					NYT	3	0.616	1	Y	N	ND
81	gi|194694120					unknown [Zea mays] heparanase-like protein 3	58752.9	61.2	2	1	1	0.116279									0	0														Y	Y	ND
82	gi|225446203	Cotton_D_gene_10004546	CotAD_45070		Gorai.004G108900.1	PREDICTED: hypothetical protein [Vitis vinifera] heparanase-like protein 3-like	62104.5				0	0	87.53	8	3	6	0.458015	84.04	5	2	7	0.326036	86.99	7	2	5	0.26137									Y	Y	ND
83	gi|30692673					Heparanase-like protein 3 [Arabidopsis thaliana]	43080				0	0					0					0					0					NYT	5	62	1	Y
	GT 1											0					0					0					0
84	gi|242054731	Cotton_D_gene_10032014				hypothetical protein SORBIDRAFT_03g037630 [Sorghum bicolor] calmodulin-related protein isoform 4	20496.9	61.69	9	1	1	0.116279	77.25	19	1	1	0.0763359				0	0	83.9	19	1	6	0.313643	1	123	10	1					Y	N	ND
85	gi|255632344					unknown [Glycine max] calmodulin	16890.7				0	0				0	0	84.42	19	2	8	0.372613					0									Y	N	ND
	GT 2											0					0					0					0
86	gi|115472691					Os07g0551500 [Oryza sativa (japonica cultivar-group)] cellulose synthase like (Probable mixed-linked glucan synthase 9)	92041.3				0	0				0	0	50.09	1	1	2	0.0931532					0									Y	Y	Present
	GT 4																0										0
87		Cotton_D_gene_10033263				predicted protein [Populus trichocarpa] / GDP-mannose-dependent alpha-mannosyltransferase	48665						50.27	4	2	7	0.534351				0						0									Y	N	ND
	GT 34											0					0					0					0
88	gi|55956974					alpha-1,6-xylosyltransferase [Gossypium raimondii]	47947.5				0	0				0	0	55.68	3	1	2	0.0931532					0									Y	N	ND
	GT 55											0					0					0					0
89	gi|21740668					OSJNBa0084K20.9 [Oryza sativa (japonica cultivar-group)] ankyrin repeat domain-containing protein	70553					0					0	51.99	1	1	1	0.0465766					0									Y	Y	ND
	CE 3											0					0					0					0
90	gi|224123376					predicted protein [Populus trichocarpa] PI-Phospholipase C X domain-containing protein	38602.8	84.1	7	2	8	0.930233				0	0	61.72	3	1	7	0.326036					0									Y	Y	ND
91	gi|4006878					MAP3K-like protein kinase [Arabidopsis thaliana]	87427					0					0										0	3	70, 76, 90	1, 1, 1	1, 1, 1					Y	Y	ND
	CE 6											0					0					0					0
92	gi|189354164	Cotton_D_gene_10020440	CotAD_17205	Cotton_A_07781	Gorai.006G140800.1	polygalacturonase-inhibiting protein [Gossypium hirsutum]	37080	99.14	26	7	18	2.09302	99.14	26	8	18	1.37405	99.04	23	8	31	1.44388	99.16	28	11	34	1.77731	1	355	13	3	NVS	6	104	1	Y	Y	ND
					Gorai.006G140800.2							0										0										NGT	4	61	1
93	gi|62131093					polygalacturonase inhibiting protein [Brassica rapa subsp. pekinensis]	37489.5				0	0						58.97	6	1	1	0.0465766														Y	Y	ND
94		Cotton_D_gene_10025891	CotAD_25563	Cotton_A_14867	Gorai.010G023400.1	Uncharacterized protein [Arabidopsis thaliana] probable carbohydrate esterase	25764						62.15	18	1	1	0.0763359										0									Y	N	ND
95		Cotton_D_gene_10007821				Probable inactive receptor kinase [Vitis vinifera]	115443										0										0					NLS, NNS	3	0.843	2	Y	Y	ND
	CE 8											0					0					0					0
96	gi|119935939	Cotton_D_gene_10015139	CotAD_18769	Cotton_A_05664	Gorai.00G018300.1	At4g33220 [Arabidopsis thaliana] Pectinesterase / PME 4 [Gossypium barbadense]	45342.4	98.42	7	3	11	1.27907	99.03	9	5	16	1.22137	61.67	2	1	9	0.41919	98.43	7	4	20	1.04548									Y	N	ND
97	gi|224108303					predicted protein [Populus trichocarpa] Pectinesterase -1	58602.3				0	0						60.35	2	1	2	0.0931532														Y	Y	ND
98	gi|46849842	Cotton_D_gene_10032629	CotAD_46506	Cotton_A_07724	Gorai.007G090100.1	Pectin methylesterase 5 [Medicago truncatula] / PME 5 [Gossypium barbadense]	12762.3	61.7	13	1	1	0.116279	98.43	9	3	3	0.229008	61.68	14	1	4	0.186306	84.41	7	2	5	0.26137									Y	N	ND
99	gi|125552007	Cotton_D_gene_10037291	CotAD_40855	Cotton_A_14061	Gorai.009G039100.1	hypothetical protein OsI_19639 [Oryza sativa Indica Group] pectin methylesterase	35527.6	60.22	4	1	1	0.116279	99.06	11	5	7	0.534351				0	0					0					NTS, NIS	5	153	2	Y	N	ND
100	gi|224064458	Cotton_D_gene_10035872	CotAD_16518	Cotton_A_23287	Gorai.001G140500.1	predicted protein [Populus trichocarpa] pectinesterase family protein	49881.7	54.34	2	1	1	0.116279	97.05	3	2	4	0.305344				0	0					0									Y	N	ND
101	gi|163638044					putative pectin methylesterase [Dendrobium crumenatum]	38422.7	53	4	1	1	0.116279				0	0				0	0					0									Y	N	ND
102	gi|115474233					Os07g0691100 [Oryza sativa (japonica cultivar-group) putative pectin methylesterase	61695.8				0	0				0	0	57.87	2	1	1	0.0465766					0									Y	Y	ND
	CBM 1											0					0					0					0
103	gi|255537255	Cotton_D_gene_10017153	CotAD_25412	Cotton_A_09969	Gorai.004G207200.1	glucose-methanol-choline (gmc) oxidoreductase, putative [Ricinus communis]	2.05895e+06	84.22	5	2	2	0.232558	99.14	14	6	15	1.14504				0	0	83.82	8	2	2	0.104548									Y	Y	ND
	CBM 5											0					0					0					0
104	gi|224122532	Cotton_D_gene_10040231	CotAD_72625	Cotton_A_40530	Gorai.006G065800.1	predicted protein [Populus trichocarpa] Cucumisin precursor (Protease)	84207.1	61.7	2	1	2	0.232558	61.71	2	1	2	0.152672				0	0					0									Y	N	Present
	CBM 13											0					0					0					0
105	gi|431144	Cotton_D_gene_10017255	CotAD_03361		Gorai.002G258500.1	HSP70 [Lilium longiflorum] Heat Shock Protein [Gossypium hirsutum]	71654.6	61.95	2	1	2	0.232558	82.5	5	2	3	0.229008				0	0	97.45	10	2	5	0.26137									Y	N	ND
106	gi|326523407	Cotton_D_gene_10003365	CotAD_44188	Cotton_A_29446	Gorai.010G212100.1	Predicted protein [Hordeum vulgare subsp. vulgare] hypoxia up-regulated protein 1-like	98465.7				0	0	99.01	7	5	9	0.687023				0	0	99.16	10	9	22	1.15003					NES	1	77	1	Y	Y	ND
107	gi|242038389					hypothetical protein SORBIDRAFT_01g010460 [Sorghum bicolor] luminal binding protein	74479.5	54.75	2	1	1	0.116279				0	0				0	0					0									N	Y	ND
108		Cotton_D_gene_10017742				luminal binding protein [Gossypium hirsutum]	49130										0						61.68	6	1	1	0.0522739									N	Y	ND
	CBM 18											0					0					0					0
109	gi|224085984	Cotton_D_gene_10023571	CotAD_54341	Cotton_A_29696	Gorai.009G268100.1	predicted protein [Populus trichocarpa] multicopper oxidase	61381.7	98.88	9	1	3	0.348837	99.19	23	5	12	0.916031				0	0	92.56	5	3	6	0.313643									Y	Y	ND
110	gi|225459808	Cotton_D_gene_10033947			Gorai.009G189900.1	PREDICTED: hypothetical protein [Vitis vinifera] L-ascorbate oxidase homolog	60137.1	98.88	11	1	1	0.116279	99.17	18	3	4	0.305344				0	0					0	1	220	5	3					Y	Y	ND
111	gi|222424586					AT1G41830 [Arabidopsis thaliana] Putative pectinesterase (Multi copper oxidase family)	46591.8	92.58	5	1	5	0.581395									0	0					0					NLT	3	82	1	Y	N	ND
112	gi|15234551	Cotton_D_gene_10015446	CotAD_19756	Cotton_A_16611	Gorai.006G212500.1	SKU5; copper ion binding / oxidoreductase [Arabidopsis thaliana]	65637.8	84.04	5	1	4	0.465116	98.89	9	2	4	0.305344				0	0	61.7	4	1	6	0.313643					NST	7	119	1	Y	Y	ND
113	gi|255578041	Cotton_D_gene_10021008				Reticuline oxidase precursor, putative [Ricinus communis]	59175.3	83.81	3	1	2	0.232558	98.8	8	1	1	0.0763359				0	0					0									Y	N	ND
114	gi|224056759	Cotton_D_gene_10031170				predicted protein [Populus trichocarpa] Reticuline oxidase precursor	58184.8	83.45	5	1	1	0.116279	61.68	2	1	1	0.0763359				0	0					0									Y	Y	ND
115	gi|147825300					hypothetical protein [Vitis vinifera] reticuline oxidase-like protein-like	50764	61.69	2	1	1	0.116279									0	0					0									Y	Y	ND
116	gi|4454012					Pollen-specific protein precursor like [Arabidopsis thaliana]	62751	61.66	2	1	4	0.465116					0					0					0									Y	Y	ND
117	gi|224115592	Cotton_D_gene_10014527	CotAD_27226	Cotton_A_39580	Gorai.005G023800.1	predicted protein [Populus trichocarpa] Reticuline oxidase precursor	57666	60.23	3	1	6	0.697674	99.21	37	16	37	2.82443	82.78	4	2	8	0.372613	99.12	12	10	46	2.4046					NAS, NAT	2	187	1	Y	N	ND
118	gi|224122382		CotAD_11112	Cotton_A_24440	Gorai.005G024700.1	predicted protein [Populus trichocarpa] reticuline oxidase	59711.2	54.5	1	1	1	0.116279				0	0				0	0					0									Y	Y	ND
119	gi|224071567	Cotton_D_gene_10024265			Gorai.008G236600.1	predicted protein [Populus trichocarpa] monocopper oxidase-like protein sku5	65820.9					0	98.99	8	2	7	0.534351	61.7	3	1	5	0.232883					0					NST, NVS	2,4	58,42	2	Y	Y	ND
												0					0										0					NGT	1	47	1
120	gi|128592					L-ascorbate oxidase homolog [Nicotiana tabacum]	62033.6					0					0	59.84	2	1	2	0.0931532					0									Y	Y	ND
121		Cotton_D_gene_10026072			Gorai.012G109700.1	laccase 110a [Populus trichocarpa]	59548						83.67	4	2	2	0.152672				0	0					0									Y	N	ND
	CBM 32											0					0					0					0
122	gi|37359277	Cotton_D_gene_10016522	CotAD_26231	Cotton_A_07295	Gorai.010G060100.1	purple acid phosphatase-like protein [Glycine max]	59508.4	96.81	4	2	2	0.465116	99.13	15	4	6	0.458015	61.65	2	1	5	0.232883	98.38	10	4	9	0.470465					NVS, NRT	5	0.605	2	Y	N	Present
123	gi|15242870					Purple acid phosphatase 26 [Arabidopsis thaliana] PAP26 [Gossypium hirsutum]	55009.7	77.06	4	1	1	0.116279						60.36	4	1	1	0.0465766						1	105	4	2					Y	Y	Present
124	gi|224085758	Cotton_D_gene_10034022	CotAD_13452	Cotton_A_16392	Gorai.009G197600.1	predicted protein [Populus trichocarpa] purple acid phosphatase 1 [Gossypium hirsutum]	53662.2	76.57	2	1	1	0.116279	99.05	15	5	6	0.458015	61.69	4	1	2	0.0931532	80.68	10	1	2	0.104548	2	355, 131	11,	3, 1	NYT, NSS	4	187	2	Y	N	Present
125	gi|21464654	Cotton_D_gene_10026923	CotAD_26231	Cotton_A_07295	Gorai.012G236000.1	acid phosphatase [Lupinus luteus]	55029.8	72.76	1	1	1	0.116279	98.17	12	1	1	0.0763359				0	0					0					NRT	2	81	1	Y	Y	ND
126		Cotton_D_gene_10008907				PREDICTED: phospholipase C 3-like isoform 2 [Vitis vinifera]	57101						60.87	3	1	1	0.0763359				0	0	60.26	4	1	4	0.209096									Y	N	ND
	CBM 35											0					0					0					0
127	gi|224075776	Cotton_D_gene_10004170	CotAD_34565	Cotton_A_23586	Gorai.001G140300.1	predicted protein [Populus trichocarpa] Unknown protein	95638.1	84.22	3	1	2	0.232558	99.21	19	14	54	4.12214				0	0	99.19	15	15	30	1.56822									Y	Y	ND
128	gi|224053368		CotAD_16513		Gorai.001G140300.4 Gorai.001G140300.3	predicted protein [Populus trichocarpa] Uncharacterized protein	95310.4	83.82	2	1	3	0.348837									0	0										NSS	4	190	1	Y	Y	ND
129	gi|242096362					hypothetical protein SORBIDRAFT_10g024070 [Sorghum bicolor] uncharacterized protein	96669.4	61.94	1	1	7	0.813953						60.47	1	1	4	0.186306										NYS, NSS	6	150	1	Y	Y	ND
	CBM 50																0										0
130		Cotton_D_gene_10007277				peptidoglycan-binding LysM domain-containing related protein [Gossypioides kirkii]	43608										0						59.71	5	2	3	0.156822									Y	Y	ND
	CBM 57																0					0					0
131	gi|222616318					hypothetical protein OsJ_34606 [Oryza sativa Japonica Group] lectin like protein	41887.4			0		0					0	59.16	4	2	7	0.326036					0									Y	N	ND
132	gi|115458366					Os04g0420600 [Oryza sativa (japonica cultivar-group)] g-type lectin s-receptor-like serine threonine-protein kinase	87854.2			0		0					0	52.04	2	1	3	0.13973					0									Y	Y	ND
133		Cotton_D_gene_10015213	CotAD_04136	Cotton_A_05839	Gorai.004G267900.1	Predicted protein [Populus trichocarpa] serine-threonine protein kinase	53825			0		0	98.42	7	3	3	0.229008				0		61.71	5	1	3	0.156822									Y	Y	ND
	Interacting/ binding domain											0					0					0					0
134	gi|233955399	Cotton_D_gene_10000160	CotAD_72589	Cotton_A_34109	Gorai.013G129200.1	calreticulin [Carica papaya]	48240.1	64.8	2	1	3	0.348837	98.41	6	1	2	0.152672	99.14	22	6	34	1.58361					0	4	516, 311, 386, 242	18, 11, 14, 8	9, 3, 6,4	NGT	4	67	1	Y	Y	ND
135		Cotton_D_gene_10013531	CotAD_47744		Gorai.013G129200.2	calreticulin [Carica papaya]	47863						99.19	24	4	13	0.992366						99.21	40	3	16	0									Y	Y	ND
136	gi|6682833					Calcium-binding protein [Oryza sativa]	48067					0					0					0					0	2	169, 178	6, 6	3, 3					Y	Y	ND
137	gi|147834599	Cotton_D_gene_10022303		Cotton_A_21893	Gorai.013G129200.3	Hypothetical protein VITISV_010536 [Vitis vinifera] Calreticulin	53144.7					0	99.12	15	1	1	0.0763359					0	99.21	34	1	6	0.313643					NYT	4	91	1	Y	Y	ND
												0					0					0					0
138	gi|16209546	Cotton_D_gene_10025208	CotAD_04719	Cotton_A_01714	Gorai.004G012100.1	calmodulin isoform-1 [Glycine max]	16848	52.26	52	1	1	0.116279	80.14	19	1	1	0.07634					0	83.9	19	1	4	0.209096									N	N	ND
												0					0					0					0
139	gi|159473306					flagellar associated protein [Chlamydomonas reinhardtii]	45459.2	62.38	1	1	4	0.465116					0					0					0									Y	N	ND
140	gi|4033417	Cotton_D_gene_10017245	CotAD_03349	Cotton_A_12019	Gorai.006G175500.1	Soluble inorganic pyrophosphatase	24049.5	59.84	8	1	1	0.116279	61.79	13	2	3	0.229008					0					0									N	N	ND
141	gi|168006135				Gorai.00	predicted protein [Physcomitrella patens subsp. patens] basal body protein	158453	55.1	1	1	3	0.348837					0										0									Y	N	ND
142	gi|166865122	Cotton_D_gene_10036599	CotAD_23999	Cotton_A_25730	Gorai.003G049600.1	cinnamyl alcohol dehydrogenase [Gossypium hirsutum]	39085.9					0					0	61.62	4	1	2	0.0931532	61.71	4	1	3	0.156822									Y	N	ND
143	gi|116055771					putative clathrin-adaptor medium chain apm 4 (ISS) [Ostreococcus tauri]	62942.4					0					0	60.18	2	1	1	0.0465766					0									Y	N	ND
144	gi|34395384					Putative tetratricopeptide repeat(TPR)-containing protein [Oryza sativa Japonica Group]	211803					0					0					0					0					NST	<1	37	1	Y	N	ND
												0					0					0					0
145	gi|7012719	Cotton_D_gene_10036321	CotAD_27293	Cotton_A_39372	Gorai.011G128100.1	lipid transfer protein precursor [Gossypium hirsutum]	11892	61.68	10	1	2	0.232558	64.23	28	2	9	0.687023					0					0									N	Y	ND
146		Cotton_D_gene_10009564	CotAD_27924	Cotton_A_39373	Gorai.011G128100.2	Lipid binding protein, putative [Ricinus communis]											0										0					NVT	11	0.736	1	Y	Y	ND
147		Cotton_D_gene_10005290				Lipid binding protein, putative [Ricinus communis]											0										0					NSS, NGT	10	0.616	1	Y	Y	ND
148		Cotton_D_gene_10005288	CotAD_11604	Cotton_A_08344	Gorai.005G044100.1	predicted protein [Populus trichocarpa] / non-specific lipid-transfer protein-like protein	15740										0						84.4	19	3	7	0.365917									Y	N	ND	Y, 125
												0					0					0					0
149	gi|119657105	Cotton_D_gene_10037324			Gorai.008G006100.1	GLP3 [Gossypium barbadense] Germin like protein 3	21270.6	98.92	32	3	23	2.67442	84.13	21	3	10	0.763359	84.42	16	1	13	0.605496					0	1	262	22	3	NTS	11	156	1	Y	Y	ND
150	gi|147776417		CotAD_40558	Cotton_A_21988		hypothetical protein [Vitis vinifera] auxin-binding protein	37585.4	59.82	3	1	1	0.116279										0					0									Y	N	ND
151	gi|21492648	Cotton_D_gene_10037323	CotAD_63563 CotAD_00361	Cotton_A_093323	Gorai.009G035500.1	fiber protein GLP1 [Gossypium hirsutum] Germin like protein 1	21710.8	98.88	35	3	13	1.51163	98.36	29	2	9	0.687023	84.42	17	1	9	0.41919	61.7	10	1	6	0.313643	2	360, 96	25, 14	3, 2					Y	Y	ND
152	gi|1755176	Cotton_D_gene_10035418	CotAD_33106	Cotton_A_26246	Gorai.008G133400.1	germin-like protein [Arabidopsis thaliana] Germin like protein 2	20142	84.42	15	1	5	0.581395	98.88	31	5	13	0.992366					0					0	1	110	13	2					Y	N	ND
153	gi|291042515		CotAD_23900	Cotton_A_27187	Gorai.004G148000.1	Germin-like protein subfamily 2 member 3 precursor [Arachis hypogaea]	13.139					0					0					0					0	1	219	23	2					Y	Y	ND
154	gi|154795727	Cotton_D_gene_10004068	CotAD_32571	Cotton_A_12639		oxalate oxidase [Arachis hypogaea] Germin family	22978.5	84.42	13	1	1	0.116279	98.42	17	2	3	0.229008					0					0									Y	Y	ND
155	gi|255670910	Cotton_D_gene_10004043				Os02g0491700 [Oryza sativa Japonica Group] Putative germin-like protein	27703.1	61.7	6	1	5	0.581395	84.41	11	3	4	0.305344					0					0									Y	Y	ND
																	0										0
	Oxioreductases											0					0					0					0
156	gi|225433414	Cotton_D_gene_10040113	CotAD_42057	Cotton_A_31447	Gorai.006G055700.1	PREDICTED: hypothetical protein [Vitis vinifera] potassium channel beta subunit	36593.6					0	61.67	5	1	2	0.152672	60.58	5	1	1	0.0465766	61.69	5	1	1	0.0522739									N	N	ND
157	gi|115449661					Os02g0817500 [Oryza sativa (japonica cultivar-group)Probable voltage-gated potassium channel subunit beta	36449.5					0						50.07	5	1	1	0.0465766														Y	N	ND
158	gi|5758322					NADH dehydrogenase F [Puelia schumanniana]	73297					0					0	56.35	2	1	7	0.326036					0									Y	N	Present
159	gi|6449240					NADH dehydrogenase [Montia parvifolia]	78707					0					0	52.03	1	1	1	0.0465766					0									Y	N	Present
160		Cotton_D_gene_10026388	CotAD_53847		Gorai.010G096500.1	Conserved hypothetical protein [Ricinus communis] ferredoxin-like	24646						61.7	12	1	2	0.152672						61.71	12	1	9	0.470465					NRT, NRT	7,7	61.5%, 119	1, 1	Y	Y	ND
161		Cotton_D_gene_10035992	CotAD_20571	Cotton_A_01899	Gorai.006G135300.1	a-type carbonic anhydrase [Lotus japonicus]	38452						98.35	13	4	8	0.610687						97.73	16	3	11	0.575013									Y	N	Y
162		Cotton_D_gene_10037278	CotAD_00311		Gorai.009G040600.1	Conserved hypothetical protein [Ricinus communis] MTR like	23401										0						61.71	13	1	4	0.209096					NRT	8	0.614	1	Y	Y	ND
																	0										0
163	gi|50789207	Cotton_D_gene_10006598	CotAD_36535	Cotton_A_04276	Gorai.003G141300.2	protein disulfide isomerase-like protein [Glycine max] Thioredoxin family	61611.7	84.22	4	2	3	0.348837	99.21	25	11	45	0					0	99.21	21	14	45	2.35233					NIT	3	0.834	1	Y	Y	ND
164	gi|225435313					PREDICTED: hypothetical protein [Vitis vinifera] protein disulfide isomerase	64292.1	58.93	2	1	2	0.232558					0					0														Y	Y	ND
165	gi|118485031					unknown [Populus trichocarpa] protein disulfide isomerase (Thioredoxin family)	51204.4					0					0	97.6	8	3	4	0.186306														Y	N	ND
166	gi|224119900	Cotton_D_gene_10004092	CotAD_23490	Cotton_A_17724	Gorai.008G046200.1	predicted protein [Populus trichocarpa] gamma class glutathione transferase	48155.4	61.7	5	1	1	0.116279	84.07	7	2	2	0.152672					0					0									N	N	ND
167	gi|18958499		CotAD_23492	Cotton_A_17725	Gorai.008G046300.1	elongation factor 1-gamma [Glycine max]	47710.7	58.16	5	1	1	0.116279										0					0									Y	N	ND
168	gi|11133775	Cotton_D_gene_10016342	CotAD_49608	Cotton_A_16089	Gorai.009G283800.1	Protein disulphide isomerase PDI [Ricinus communis]	55560.8	61.69	3	1	1	0.116279	98.88	12	3	13	0	98.35	6	1	2	0.0931532	99.2	27	6	24	1.25457									Y	Y	ND
169	gi|15222928	Cotton_D_gene_10002655	CotAD_39463	Cotton_A_18228	Gorai.010G001700.1	unknown protein [Arabidopsis thaliana] Thioredoxin superfamily protein	25254.9	61.62	4	1	4	0.465116	98.99	30	4	17	0					0					0									Y	Y	ND
170	gi|81076617					unknown [Solanum tuberosum] Thioredoxin family	24970.5	60.92	4	1	1	0.116279					0					0					0									Y	Y	ND
171	gi|188509919	Cotton_D_gene_10007690				Putative protein disulfide [Gossypioides kirkii]	55599	57.78	3	1	2	0.232558	98.87	8	3	20	1.52672					0	99.06	12	5	23	1.2023					NRT, NIT	2, 4	61.5%, 88	1, 1	Y	Y	ND
172	gi|133902314	Cotton_D_gene_10033427	CotAD_40644	Cotton_A_20744	Gorai.009G283800.2	Putative protein disulfide isomerase [Gossypium hirsutum]	55549.3					0					0	94	3	1	1	0.0465766	98.86	11	1	4	0.209096					NRT	2	47	1	Y	Y	ND
173	gi|87240662	Cotton_D_gene_10032719	CotAD_05454	Cotton_A_15483	Gorai.007G080700.1	Blue (type 1) copper domain [Medicago truncatula] Copper binding protein 4	20290.6	84.37	12	2	7	0.813953	98.42	25	3	8	0.610687					0	61.56	12	1	1	0.0522739	1	132	12	2	NVT	17	157	1	Y	N	Present
174	gi|357496611					Lamin-like protein [Medicago truncatula] Copper binding protein	20.391					0					0					0					0	1	132	12	2					Y	N	Present
175	gi|319433443		CotAD_10158	Cotton_A_15483		Copper binding protein 4 [Gossypium hirsutum] Lamin like protein	19.507					0					0					0					0	1	132	12	2	NWT, NVT	22	161	2	Y	Y	Present	Y, 146
176	gi|221185999	Cotton_D_gene_10000279				blue copper-like protein [Gossypium hirsutum]	20187	61.42	8	1	3	0.348837	61.7	8	1	3	0.229008					0	61.36	8	1	2	0.104548	1	68	8	1	NLT	3	0.617	1	Y	Y	ND
177	gi|356508933	Cotton_D_gene_10038572	CotAD_44341	Cotton_A_21739	Gorai.002G199100.1	L-ascorbate oxidase homolog [Glycine max]	60.868					0					0					0					0	1	117	6	2					Y	Y	ND
178		Cotton_D_gene_10024203	CotAD_33789	Cotton_A_28090	Gorai.005G162700.1	Spore coat protein, putative [Ricinus communis] multi-copper oxidase type I	64682						84.39	5	2	2	0.152672										0									Y	Y	ND
179		Cotton_D_gene_10031848				protein disulfide isomerase, putative [Ricinus communis]	60111										0						61.11	4	1	1	0.0522739									Y	Y	ND
180		Cotton_D_gene_10026911				copper binding protein 5 [Gossypium hirsutum]	20501										0						55.72	8	1	3	0.156822									Y	Y	ND	Y, 179
																	0										0
181	gi|205326623	Cotton_D_gene_10018695	CotAD_20183	Cotton_A_22223	Gorai.011G211400.1	peroxidase 1 [Litchi chinensis]	34360.5	62	5	1	3	0.348837	99.06	22	5	17	1.29771	61.69	5	1	7	0.326036	84.13	11	2	13	0.679561					NET, NDS, NDS	13	0.989	3	Y	Y	ND
182	gi|19569160	Cotton_D_gene_10017319				Apoplastic anionic gaiacol peroxidase [Gossypium hirsutum]	37384.4					0					0					0					0					NNT	4	54	1	Y	Y	ND	Y, 331
183		Cotton_D_gene_10039675	CotAD_68072	Cotton_A_32599	Gorai.010G127400.1	Apoplastic anionic gaiacol peroxidase [Gossypium hirsutum]	37219						98.42	10	3	5	0.381679						61.53	6	1	1	0.0522739					NAT	4	0.615	1	Y	Y	ND
184	gi|84029390	Cotton_D_gene_10019962	CotAD_67692	Cotton_A_10391	Gorai.005G077600.1	peroxidase / peroxidase 4 [Litchi chinensis]	4616.15	58.65	35	1	1	0.116279	84.14	9	2	2	0.152672					0	76.34	8	1	5	0.26137									N	N	ND
185	gi|218546720					RecName: Full=Peroxidase 2	1728.78					0					0	61.69	100	1	5	0.232883					0									N	N	ND
186	gi|218546718					RecName: Full=Peroxidase 1	1729.77					0					0	58.49	100	1	1	0.0465766					0									Y	N	ND
187		Cotton_D_gene_10017324	CotAD_57225	Cotton_A_36691	Gorai.004G093000.1	uncharacterized protein LOC100787073 precursor [Glycine max] peroxidase N-like	29257						84.36	8	2	3	0.229008						58.58	4	1	2	0.104548									Y	N	ND
																	0										0
188	gi|124488474	Cotton_D_gene_10019205	CotAD_24302	Cotton_A_31939	Gorai.009G429200.1	benzoquinone reductase [Gossypium hirsutum]	21665.8	97.03	20	2	6	0.697674	98.42	27	3	7	0.534351	84.43	20	2	11	0.512343	84.43	21	2	11	0.575013									N	N	ND
189	gi|124488472	Cotton_D_gene_10011280	CotAD_07129	Cotton_A_21666	Gorai.002G079100.1	benzoquinone reductase [Gossypium hirsutum]	21803	84.42	20	2	4	0.465116	61.71	8	1	3	0.229008	84.42	20	2	7	0.326036	61.7	8	1	6	0.313643									N	N	ND
	DUF											0					0					0					0
190	gi|224087006	Cotton_D_gene_10020392	CotAD_20551	Cotton_A_07825	Gorai.006G137000.2	predicted protein [Populus trichocarpa] Uncharacterised proteins	36982.6	60.6	3	1	1	0.116279	99.17	25	7	9	0					0					0									Y	N	ND
191	gi|115466066					Os06g0119300 [Oryza sativa japonica cultivar-group) uncharacterized protein	83252.3	54.02	1	1	3	0.348837					0					0					0									Y	N	Present
192	gi|242056141					hypothetical protein SORBIDRAFT_03g003440 [Sorghum bicolor] uncharacterised	31695.8					0					0	59.53	4	1	4	0.186306					0									Y	Y	ND
193	gi|18415860					F-box family protein [Arabidopsis thaliana]	46797.6					0					0	58.93	2	1	6	0.27946					0									Y	N	ND
194	gi|77552992					DNA-binding family protein, putative, expressed [Oryza sativa (japonica cultivar-group)]	29392.5					0					0	54.57	5	1	5	0.232883					0									Y	N	ND
195	gi|149390697					unknown [Oryza sativa Indica Group] unknown protein	28439.2					0					0	53.98	3	1	1	0.0465766					0									Y	N	ND
	Peptidases											0					0					0					0
196	gi|148908373	Cotton_D_gene_10026806	CotAD_06789	Cotton_A_03169	Gorai.009G036000.1	unknown [Picea sitchensis] cysteine proteinase	39128.3	61.7	4	1	2	0.232558	61.71	5	1	2	0	61.7	4	1	2	0.0931532	61.71	5	1	2	0.104548									Y	Y	ND
197	gi|255565759					Aspartic proteinase nepenthesin-2 precursor, putative [Ricinus communis]	49028	61.68	2	1	10	1.16279					0					0					0									Y	Y	ND
198	gi|255587337	Cotton_D_gene_10020542	CotAD_17097	Cotton_A_13464	Gorai.006G150600.1	pepsin A, putative [Ricinus communis]	51060.6	59.79	2	1	2	0.232558	99.21	37	14	45	3.43511					0	99.12	18	9	33	1.72504									Y	Y	ND
199	gi|77557165	Cotton_D_gene_10010612	CotAD_44455	Cotton_A_29727	Gorai.004G252800.1	retrotransposon protein, putative, unclassified [Oryza sativa (japonica cultivar-group)]	182141					0					0	58.32	1	1	3	0.13973					0									Y	N	ND
200	gi|116057225					unnamed protein product [Ostreococcus tauri] ATP-dependent protease la domain-containing protein	36423					0					0	50.14	2	1	1	0.0465766					0									Y	N	ND
201	gi|102139937	Cotton_D_gene_10000809 Cotton_D_gene_10028973	CotAD_06414	Cotton_A_12747	Gorai.009G252300.1	Serine carboxypeptidase (carboxypeptidase D), putative [Musa acuminata]	54787.5					0	96.61	7	3	5	0					0					0					NES	2	97.44	1	Y	Y	ND
					Gorai.009G252300.2							0					0					0					0
202	gi|255619505					conserved hypothetical protein [Ricinus communis] xaa-pro dipeptidase family enzyme	28855					0					0	57.97	4	1	2	0.0931532					0									N	N	ND
203		Cotton_D_gene_10001487	CotAD_08439	Cotton_A_09800	Gorai.003G033300.1	PREDICTED: lysosomal Pro-X carboxypeptidase [Vitis vinifera]	57617						98.88	10	4	11	0.839695						61.59	8	1	1	0.0522739									Y	Y	ND
204		Cotton_D_gene_10036862	CotAD_19624	Cotton_A_36345	Gorai.007G221100.1	Xylem serine proteinase 1 precursor, putative [Ricinus communis]	80566						84.42	7	2	2	0.152672										0									Y	Y	ND
205		Cotton_D_gene_10015283				PREDICTED: serine carboxypeptidase 24 [Vitis vinifera]	52423						58.46	5	1	1	0.0763359										0									Y	Y	ND
206		Cotton_D_gene_10002934			Gorai.008G203800.1	Cysteine proteinase precursor [Glycine max]	38585						84.42	11	4	5	0.381679						61.76	7	2	6	0.313643									Y	Y	ND
207		Cotton_D_gene_10034374	CotAD_245305	Cotton_A_38269	Gorai.007G197000.1	catalytic, putative [Ricinus communis] probable serine protease EDA2-like	55006						84.37	6	2	6	0.458015						89.01	19	1	3	0.156822									Y	N	Present
208		Cotton_D_gene_10039296	CotAD_36386		Gorai.005G089000.1	predicted protein [Populus trichocarpa] / aspartyl protease-like protein	46541						54.46	4	1	1	0.0763359										0									Y	Y	ND
	Proteasomes											0					0					0					0
209	gi|14594933	Cotton_D_gene_10028084	CotAD_32532	Cotton_A_23018	Gorai.001G173600.1	putative beta6 proteasome subunit [Nicotiana tabacum]	20863.7	60.91	5	1	1	0.116279	61.63	4	1	1	0.0763359					0					0									N	N	ND
210	gi|3024440	Cotton_D_gene_10022355	CotAD_00021	Cotton_A_01104	Gorai.009G069600.1	Proteasome subunit beta type-6 [Ricinus communis]	25183.3	60.3	6	1	2	0.232558	61.56	6	1	2	0.152672					0					0									Y	N	ND
211	gi|15228805	Cotton_D_gene_10035499	CotAD_10272	Cotton_A_08337	Gorai.005G043600.1	20S PROTEASOME BETA SUBUNIT D1 [Arabidopsis thaliana]	22540.7	56.57	7	1	1	0.116279	82.87	17	3	3	0.229008					0					0									Y	N	ND
212	gi|125578501					hypothetical protein OsJ_35223 [Oryza sativa Japonica Group] proteasome-associated protein ecm29 homolog	95508.9					0					0	57.24	2	1	2	0.0931532					0									Y	N	ND
213	gi|255558626	Cotton_D_gene_10039293	CotAD_36389	Cotton_A_33475	Gorai.005G088700.1	Proteasome subunit beta type, putative [Ricinus communis]	23.127					0	61.68	9	1	1	0.0763359					0					0	2	68, 117	8, 15	1, 2					Y	N	ND
	Inhibitors											0					0					0					0
214	gi|20137276					Aspartic protease inhibitor 3	18578.4	61.39	8	1	1	0.116279					0					0					0									Y	N	ND
215	gi|297790905					Hypothetical protein [Arabidopsis lyrata subsp. lyrata] cysteine proteinase inhibitor	13.401					0					0					0					0	1	80	9	1					Y	Y	ND
216	gi|255083593					mastigoneme-like protein [Micromonas sp. RCC299]	395394					0					0	53.87	1	1	2	0.0931532					0									Y	Y	ND
	Phophoesterase domain											0					0					0					0
217	gi|218202515	Cotton_D_gene_10015961	CotAD_33113	Cotton_A_26253	Gorai.008G132800.1	hypothetical protein OsI_32158 [Oryza sativa Indica Group] probable inactive purple acid phosphatase 29-like	43144.8	61.7	5	1	1	0.116279	84.45	8	2	3	0.229008	61.47	5	1	3	0.13973	61.69	4	1	3	0.156822									Y	Y	ND
218	gi|255646425	Cotton_D_gene_10039752				unknown [Glycine max] serine threonine-protein phosphatase pp2a catalytic subunit-like	35778.4					0					0	55.59	4	1	2	0.0931532	59.76	8	1	3	0.156822									Y	N	ND
219	gi|296082127					unnamed protein product [Vitis vinifera] Purple acid phosphatase	55.821					0					0					0					0	1	196	5	2					Y	Y	ND
220		Cotton_D_gene_10017568	CotAD_75231	Cotton_A_31112	Gorai.004G138200.1	hypothetical protein MTR_3g049330 [Medicago truncatula]	40624						98.85	14	5	11	0.839695						84.32	8	2	2	0.104548									Y	Y	ND
	Nucleic acid binding domain											0					0					0					0
221	gi|224097831					predicted protein [Populus trichocarpa] pumilio, putative	110589	59.4	1	1	1	0.116279					0					0					0									Y	N	ND
222	gi|118626039					small ribosomal protein 4 [Anastrophyllum saxicola]	21907					0					0	82.4	6	1	7	0.326036					0									Y	N	ND
223	gi|115485209					Os11g0306400 [Oryza sativa (japonica cultivar-group)] O-methyltransferase family protein	40474.7					0					0	59.12	4	1	1	0.0465766					0									N	N	ND
224	gi|162459805					KZM2 protein [Zea mays] Puative inward rectifying potassium channel	81358.8					0					0	52.65	1	1	3	0.13973					0									Y	N	Present
225	gi|125542908					hypothetical protein OsI_10531 [Oryza sativa Indica Group] zinc finger protein (proline rich domain)	21156.8					0					0	54.89	4	1	2	0.0931532					0									Y	N	ND
226	gi|226295434	Cotton_D_gene_10034142				14-3-3 protein [Vitis vinifera] / 14-3-3d [Gossypium hirsutum]	29375.8	61.84	7	1	1	0.116279	83.96	9	1	1	0.0763359					0					0									Y	N	ND
227	gi|47026996					nucleotide excision repair-like protein [Hyacinthus orientalis]	19350.3					0					0	61.05	5	1	1	0.0465766					0									Y	N	ND
228	gi|13649817					teosinte branched1 protein [Coix lacryma-jobi]	37865.3					0					0	51.14	4	1	1	0.0465766					0									Y	N	ND
229	gi|7263608					putative protein [Arabidopsis thaliana] ATP-dependent dna helicase pif1	56656					0					0	56.12	3	1	1	0.0465766					0									Y	N	ND
230	gi|212275183					hypothetical protein LOC100191657 [Zea mays] isocitrate dehydrogenase	45428	82.14	5	1	4	0.465116					0					0					0									Y	N	ND
231	gi|124488476	Cotton_D_gene_10038955	CotAD_37994	Cotton_A_35326	Gorai.002G127000.1	phenylcoumaran benzylic ether reductase-like protein [Gossypium hirsutum]	33796.9	61.04	3	1	2	0.232558	61.68	3	1	2	0.152672					0					0									N	N	ND
232	gi|84796043	Cotton_D_gene_10035811	CotAD_07947	Cotton_A_08448	Gorai.001G146100.1	putative ADP ribosylation factor 1 [Zinnia violacea]	10842.2	78.74	20	1	1	0.116279	83.67	15	3	3	0.229008	58.36	8	1	1	0.0465766					0	1	168	11	2					N	N	ND
233	gi|211906502	Cotton_D_gene_10012310	CotAD_09309	Cotton_A_02182	Gorai.007G188300.1	Isocitrate dehydrogenase [Gossypium hirsutum]	46041.8					0	98.34	10	4	10	0.763359	84.42	5	3	7	0.326036	83.39	9	1	1	0.0522739									Y	N	ND
234	gi|54306087					putative polyprotein [Oryza sativa Japonica Group] retrotransposon unclassified	222878					0					0	61.62	1	1	1	0.0465766					0									Y	N	ND
235	gi|24638017	Cotton_D_gene_10029112				Malate dehydrogenase	35488					0	59.62	5	1	5	0.381679	59.62	5	1	5	0.232883	59.9	5	1	5	0.26137									Y	N	Present
236		Cotton_D_gene_10008890	CotAD_16213	Cotton_A_06512	Gorai.008G180700.1	LCR-like protein [Medicago truncatula] ribonuclease t2, putative	25836						88.94	22	2	4	0.305344						59.98	7	1	13	0.679561
												0					0					0					0
237	gi|13899069	Cotton_D_gene_10014948	CotAD_11723	Cotton_A_21201	Gorai.008G109400.1	Unknown protein [Arabidopsis thaliana] (Nucleoside diphosphate kinase)	15750.1	98.31	27	2	2	0.232558					0					0					0	1	111	14	2					N	N	ND
238	gi|1346675	Cotton_D_gene_10029196	CotAD_01151		Gorai.004G166600.1	Nucleoside diphosphate kinase B	16199.6	84.36	17	1	1	0.116279	98.88	32	4	6	0.458015	96.85	17	2	7	0.326036	95.49	23	2	7	0.365917	1	119	16	2					Y	N	ND
	Nucleic acid metabolism											0					0					0					0
239	gi|32527831	Cotton_D_gene_10034471	CotAD_09308	Cotton_A_12606	Gorai.007G188400.1	UDP-glucose pyrophosphorylase [Populus tremula x Populus tremuloides]	51810.6	75.62	4	1	1	0.116279	83.82	6	2	2	0.152672					0	90.09	6	2	2	0.104548									Y	N	ND
240	gi|211906436		CotAD_51418		Gorai.007G188400.10	UDP-D-glucose pyrophosphorylase [Gossypium hirsutum]	51315.1					0						84.3	5	2	2	0.0931532					0									Y	N	ND
241		Cotton_D_gene_10032084		Cotton_A_13896	Gorai.00 9G087200.2	predicted protein [Populus trichocarpa] / DNA polymerase epsilon catalytic subunit A											0						53.69	1	1	2	0.104548									Y	N	ND
242		Cotton_D_gene_10006804	CotAD_49843	Cotton_A_15996	Gorai.012G027100.1	dimethylmenaquinone methyltransferase [Gossypium hirsutum]	17776						84.25	12	2	4	0.305344										0									N	N	ND
	Protein and aminoacid metabolism											0					0					0					0
243	gi|15231316	Cotton_D_gene_10022885	CotAD_01746	Cotton_A_02244	Gorai.001G108200.1	ribosomal protein S15A D [Arabidopsis thaliana]	14774.3	61.7	11	1	1	0.116279	63.77	21	1	1	0.0763359					0	54.44	8	1	3	0.156822									N	N	ND
244	gi|255563608	Cotton_D_gene_10014269				serine hydroxymethyltransferase, putative [Ricinus communis]	51874.3					0					0	61.68	2	1	2	0.0931532	73.12	6	1	3	0.156822									Y	N	ND
245		Cotton_D_gene_10022637				60S ribosomal protein L9, putative [Ricinus communis]	22084						79.43	8	2	2	0.152672										0									Y	N	ND
												0					0					0					0
246	gi|2160322	Cotton_D_gene_10015554	CotAD_26564	Cotton_A_07391	Gorai.006G223900.1	cytokinin binding protein CBP57 [Nicotiana sylvestris] Adenosylhomocysteinase/ S-adenosyl-L-homocystein hydrolase [Gossypium hirsutum]	49258.8	96.31	5	2	4	0.465116	98.38	8	3	5	0.381679					0	98.42	8	4	21	1.09775									Y	N	ND
247	gi|112791581					S-adenosyl-L-homocysteine hydrolase [Caragana jubata]	21164.9					0					0	98.42	21	4	16	0.745226														Y	N	ND
248		Cotton_D_gene_10031724	CotAD_09738	Cotton_A_18958	Gorai.009G147700.1	predicted protein [Populus trichocarpa] / PREDICTED: alanine aminotransferase 2	58636										0						81.27	4	2	6	0.313643									Y	N	ND
249		Cotton_D_gene_10003080				PREDICTED: (R)-mandelonitrile lyase-like [Vitis vinifera]	50797						53.72	6	1	7	0.534351										0									Y	N	ND
	Carbohydrate metabolism											0					0					0					0
250	gi|223945613	Cotton_D_gene_10021194	CotAD_35296	Cotton_A_17796	Gorai.002G030200.1	unknown [Zea mays] ATP citrate lyase	22347.8	61.67	8	1	1	0.116279	61.69	5	1	1	0	55.88	3	1	1	0.0465766	61.66	8	1	1	0.0522739									N	N	ND
251	gi|255554865	Cotton_D_gene_10035068	CotAD_19262	Cotton_A_25522	Gorai.010G180800.1	lactoylglutathione lyase, putative [Ricinus communis]	31547.2	61.62	4	1	1	0.116279	61.7	7	1	1	0.0763359					0					0									N	N	ND
252	gi|224096866	Cotton_D_gene_10029296	CotAD_11825	Cotton_A_29510	Gorai.004G157100.1	predicted protein [Populus trichocarpa] phosphomannomutase	26017.6	61.59	5	1	1	0.116279	61.67	5	1	1	0.0763359					0					0									Y	N	ND
253	gi|133711722	Cotton_D_gene_10034931	CotAD_01920	Cotton_A_35218	Gorai.003G105100.1	plastid enolase [Helianthus annuus]	52027.1					0					0	61.7	4	1	4	0.186306	61.7	5	1	4	0.209096									Y	N	ND
254	gi|145343997					predicted protein [Ostreococcus lucimarinus CCE9901] malate dehydrogenase	33562.5					0					0	57.91	5	1	4	0.186306					0									Y	N	Present
255	gi|118488320	Cotton_D_gene_10019551				Unknown [Populus trichocarpa] Dolichyl-diphosphooligosaccharide-protein glycosyltransferase subunit 1	52780.9					0					0					0					0					NIS	2	41	1	Y	Y	Present
256		Cotton_D_gene_10002405				N-carbamoyl-L-amino acid hydrolase-like [Vitis vinifera]	47435										0										0					NIS	3	0.6	1	Y	N	ND
	Isomerase											0					0					0					0
257	gi|4809193					xylose isomerase [Oryza sativa]	19511.3					0					0	52.38	6	1	2	0.0931532					0									Y	N	ND
258	gi|116787210	Cotton_D_gene_10025560	CotAD_15944	Cotton_A_08907	Gorai.002G192900.1	Unknown [Picea sitchensis] Triosephosphate isomerase	35026.5					0	61.67	10	2	1	0.0763359					0	61.7	5	1	6	0.313643					NGT	3	32	1	Y	N	ND
259	gi|30983936	Cotton_D_gene_10032197	CotAD_09514	Cotton_A_06974	Gorai.009G099100.1	putative triose-phosphate isomerase [Gossypium barbadense]	11332	52.38	14	1	1	0.116279	60.9	4	1	1	0.0763359					0					0									N	N	ND
260	gi|147772560	Cotton_D_gene_10004131				hypothetical protein [Vitis vinifera] triosephosphate isomerase	26860.8					0					0	61.69	6	1	6	0.27946	61.7	11	1	6	0.313643									Y	N	ND
261	gi|14484932	Cotton_D_gene_10028183	CotAD_76288	Cotton_A_39345	Gorai.009G407500.1	fructose-1,6-bisphosphate aldolase [Solanum lycopersicum]	22436.6					0					0	55.11	6	1	4	0.186306	52.22	5	1	5	0.26137
												0					0					0					0									Y	N	ND
262	gi|211906518	Cotton_D_gene_10014113	CotAD_47836		Gorai.005G172100.1	glyceraldehyde-3-phosphate dehydrogenase C subunit [Gossypium hirsutum]	36563	99	18	4	14	1.62791	98.83	15	1	1	0.0763359					0					0									N	N	ND
		Cotton_D_gene_10026634	CotAD_36261	Cotton_A_24086	Gorai.012G089500.1	glyceraldehyde-3-phosphate dehydrogenase C subunit [Gossypium hirsutum]							99.13	23	4	12	0.916031						84.42	7	4	13	0.679561									Y	N	ND
263	gi|106879589					glyceraldehyde-3-phosphate dehydrogenase [Plantago major]	13327.2					0					0	84.41	20	3	9	0.41919					0					NVS	5	40	1	Y	N	ND
264	gi|311690856		CotAD_36261	Cotton_A_24086	Gorai.012G089500.1	Putative glyceraldehyde 3-phosphate dehydrogenase [Ophrys sphegodes]	29521.3					0					0					0					0
	Lipid metabolism											0					0					0					0									N	N	ND
265	gi|21553692	Cotton_D_gene_10000522	CotAD_07378	Cotton_A_03665	Gorai.003G119000.1	acyltransferase-like protein [Arabidopsis thaliana]	47098.5	61.52	2	1	1	0.116279					0					0					0									Y	N	ND
266	gi|84579412					Lactuca sativa 9-cis-epoxycarotenoid dioxygenase 4	64061.5	59.6	1	1	9	1.04651					0					0					0									Y	N	ND
267	gi|15232716					lipin family protein [Arabidopsis thaliana]	101002					0					0	57.55	2	1	6	0.27946					0									Y	N	ND
268	gi|124360437					Patatin [Medicago truncatula]	43969.3					0					0	50.39	2	1	6	0.27946					0
269		Cotton_D_gene_10039077	CotAD_06589			phospholipid:diacylglycerol acyltransferase [Jatropha curcas]	76700						61.61	5	1	1	0.0763359										0									Y	N	ND
270		Cotton_D_gene_10017953	CotAD_58632	Cotton_A_00013	Gorai.002G025200.1	enoyl-CoA hydratase/isomerase family protein [Arabidopsis lyrata subsp. lyrata]	26241						61.73	10	2	4	0.305344						61.7	6	1	7	0.365917									N	N	ND
271	gi|356555408	Cotton_D_gene_10040837	CotAD_68930	Cotton_A_39753	Gorai.010G156100.1	PREDICTED: GDSL esterase/lipase At5g45910-like [Glycine max]							98.79	11	4	5	0.381679										0					NIS	4	115, 61.60%	1
272		Cotton_D_gene_10019387	CotAD_07824	Cotton_A_11564	Gorai.001G266600.1	Esterase precursor, putative [Ricinus communis] (GDSL esterase)							67.29	6	1	2	0.152672										0					NET, NET	4, 9	61.3%, 103	1, 1	Y	Y	ND
	Cytoskeletal proteins											0					0					0					0									N	N	ND
273	gi|56181504	Cotton_D_gene_10032884	CotAD_19704	Cotton_A_10905	Gorai.003G069800.1	putative actin 1 [Chorispora bungeana]	40191.1	98.82	14	1	3	0.348837	98.85	12	2	2	0.152672	58.74	4	1	3	0.13973					0									N	N	ND
274	gi|231504	Cotton_D_gene_10019161				Actin-100/ Actin [Gossypium hirsutum]	39553.3	98.81	14	1	1	0.116279	98.88	13	2	6	0.458015					0					0									Y	N	ND
275	gi|5902734		CotAD_19706	Cotton_A_10907	Gorai.003G069800.2	Actin	41451	98.29	10	1	2	0.232558					0					0					0									Y	N	ND
276	gi|38194890	Cotton_D_gene_10014827	CotAD_66524	Cotton_A_34147	Gorai.007G239000.1	Anx1 [Gossypium hirsutum] Annexin 1	36057	98.74	12	3	3	0.348837	99.09	22	5	5	0					0					0									N	N	ND
277	gi|3493172		CotAD_42718	Cotton_A_05050	Gorai.009G237900.1	fiber annexin [Gossypium hirsutum]	36001.9	92	10	2	2	0.232558					0	84.09	10	3	9	0.41919					0									Y	N	ND
278		Cotton_D_gene_10018716	CotAD_20198		Gorai.001G212900.1	Annexin [Gossypium hirsutum]	35843						81	7	2	2	0.152672										0									N	N	ND
279		Cotton_D_gene_10012476	CotAD_03173	Cotton_A_13062	Gorai.006G190800.2	Predicted protein [Populus trichocarpa] annexin D5-like	32787						84.27	8	2	2	0.152672										0									N	N	ND
280	gi|13605867					AT5g62700/MRG21_12 [Arabidopsis thaliana] tubulin beta-2	39250.8					0					0	59.45	3	1	4	0.186306					0									Y	N	ND
281	gi|135449					Tubulin beta-1 chain[Zea mays]	49962.3					0					0	55.33	3	1	2	0.0931532					0									Y	N	ND
282	gi|82174009					alpha-tubulin [Triticum turgidum subsp. durum]	5585.26					0					0	50.55	17	1	1	0.0465766					0
283		Cotton_D_gene_10040033				predicted protein [Populus trichocarpa] / PREDICTED: kinesin-like protein	111244										0						59.05	2	1	3	0.156822									Y	N	ND
	Others											0					0					0					0
284	gi|6716760	Cotton_D_gene_10027465			Gorai.004G251500.1	methionine synthase [Coffea arabica]	24446	95.28	12	2	7	0.813953	99.13	9	6	19	1.45038					0					0	1	197	18	3					N	N	ND
285	gi|166715576	Cotton_D_gene_10021827	CotAD_11876	Cotton_A_02295	Gorai.002G235800.1	NHL1 [Arabidopsis thaliana] hairpin induced family	18969.9	61.14	4	1	2	0.232558	98.76	17	4	7	0.534351					0					0									Y	Y	ND
286	gi|242057283					hypothetical protein SORBIDRAFT_03g013620 [Sorghum bicolor] cytochrome P450	59116	56.01	2	1	1	0.116279					0					0					0									Y	N	Present
287	gi|211906446	Cotton_D_gene_10006401	CotAD_44195	Cotton_A_24053	Gorai.006G165800.1	adenosine kinase [Gossypium hirsutum]	37382					0					0	84.42	13	3	8	0.372613	84.42	13	3	8	0.418191									Y	N	ND
288	gi|115435230					Os01g0211200 [Oryza sativa (japonica cultivar-group)]putative sterol C-22 desaturase	56633.1					0					0	59.32	2	1	1	0.0465766					0									N	N	Present
289	gi|13661762					putative cytochrome P450 [Lolium rigidum]	57651.1					0					0	58.84	2	1	3	0.13973					0									N	Y	Present
290	gi|602586					1-amniocyclopropane-1-carboxylate oxidase [Nicotiana tabacum]	34983.3					0					0	57.07	5	1	1	0.0465766					0									Y	N	ND
291	gi|91984051					hypothetical chloroplast RF1 [Vitis vinifera]Putative membrane protein ycf1	225560					0					0	56.73	1	1	1	0.0465766					0									Y	N	Present
292	gi|9294419					cytochrome P450 [Arabidopsis thaliana]	53862.8					0					0	56.57	2	1	9	0.41919					0									Y	Y	Present
293	gi|15227012					unknown protein [Arabidopsis thaliana] f-box protein	48625.1					0					0	53.39	3	1	1	0.0465766					0									Y	N	ND
294	gi|10121328					alcohol acyltransferase [Fragaria x ananassa]	50701.3					0					0	51.47	4	1	2	0.0931532					0									Y	N	ND
295	gi|116000785					unnamed protein product [Ostreococcus tauri] cysteine desulfurase	129628					0					0	51.14	1	1	3	0.13973					0									Y	N	ND
296	gi|255636649	Cotton_D_gene_10005220	CotAD_32758	Cotton_A_03290	Gorai.004G063600.1	Unknown [Glycine max] COBRA-like protein 4-like	19868					0	61.7	3	1	1	0.07634					0					0					NVT	7	81	1	Y	Y	ND
297	gi|118485725	Cotton_D_gene_10003411				Unknown [Populus trichocarpa] GPI anchored glycoprotein membrane precursor	22640					0					0					0	61.71	9	1	1	0.0522739					NVS	4	56	1	Y
298		Cotton_D_gene_10031233	CotAD_19255	Cotton_A_25514	Gorai.011G014700.5	conserved hypothetical protein [Ricinus communis] / PREDICTED: uncharacterized GPI-anchored protein At1g61900-like	49059										0						61.71	5	2	8	0.418191									Y	Y	ND
299																	0										0					NLT, NST	5	127, 98.4%	2
300	gi|17017273	Cotton_D_gene_10022423				Serine hydroxymethyltransferase [Zea mays]	37443.9	61.66	5	1	2	0.232558	61.7	2	1	2	0.152672	61.66	5	1	6	0.27946					0									Y	N	ND
301	gi|1362188					gamma 1 gliadin - wheat (fragment)	10015					0					0	59.44	87	1	25	1.16442					0									N	N	ND
302	gi|115434762					Os01g0170300 [Oryza sativa (japonica cultivar-group) receptor-like protein kinase INRPK1	116762					0					0	58.82	2	1	14	0.652073					0									Y	Y	Present
303	gi|50252853					cell wall protein-like [Oryza sativa Japonica Group]	38366.2					0					0	58.82	5	1	2	0.0931532					0									Y	N	ND
304	gi|15219803	Cotton_D_gene_10024930	CotAD_06967	Cotton_A_06583	Gorai.002G094900.1	glycerophosphoryl diester phosphodiesterase family protein [Arabidopsis thaliana]	122698					0	98.84	8	4	16	1.22137	57.81	1	1	2	0.0931532	84.53	6	4	17	0.888657									Y	Y	Present
305	gi|115449237					Os02g0797600 [Oryza sativa (japonica cultivar-group)] alginate regulatory protein	22615.1					0					0	56.14	6	1	2	0.0931532					0									N	N	ND
306	gi|87162643					Tetrahydrofolate dehydrogenase/cyclohydrolase [Medicago truncatula]	37709.5					0					0	55.53	4	1	1	0.0465766					0									Y	Y	Present
307	gi|27764665					hypothetical protein [Oryza sativa Japonica Group] transposable element transposase_28	65110.5					0					0	50.25	2	1	1	0.0465766					0									Y	N	ND
308	gi|45735396					basal body protein [Chlamydomonas reinhardtii]	174628					0					0	50.21	1	1	2	0.0931532					0									Y	N	ND
309		Cotton_D_gene_10029451	CotAD_33024	Cotton_A_20993	Gorai.013G046600.1	Conserved hypothetical protein [Ricinus communis] Cyclase family protein							98.38	13	3	4	0.305344										0									Y	Y	ND
310		Cotton_D_gene_10029450	CotAD_04322	Cotton_A_10756	Gorai.008G023400.1	cyclase family protein [Arabidopsis lyrata subsp. lyrata]	34753						61.71	14	1	1	0.0763359										0									Y	Y	ND
311		Cotton_D_gene_10004615	CotAD_02407	Cotton_A_01657	Gorai.003G019000.1	STS14 protein precursor, putative [Ricinus communis] Pathogenesis-related	19072						94.76	23	3	10	0.763359						98.38	23	4	15	0.784109									Y	Y	ND
312		Cotton_D_gene_10038147	CotAD_12990		Gorai.008G010600.1	predicted protein [Populus trichocarpa] Dessication related protein	33066						98.45	17	3	14	1.0687						84.42	10	3	21	1.09775					NRT, NST	3, 12	85, 224	2, 1	Y	Y	ND
313		Cotton_D_gene_10022550				Conserved hypothetical protein [Ricinus communis] Beta Glucosidase beta II subunit	30758										0										0					NGT	7	0.617	1	Y	Y	ND
314		Cotton_D_gene_10005734	CotAD_07172	Cotton_A_33770	Gorai.004G020200.1	Predicted: glucosidase 2 subunit beta-like [Vitis vinifera]	73396						57.41	4	1	1	0.0763359						84.31	7	2	7	0.365917					NIS	2	0.55	1	Y	Y	ND
																	0										0					NST, NRT, NAT	18	0.841	5
	SODs											0					0					0					0
315	gi|146215972					copper/zinc superoxide dismutase [Caragana jubata]	15163.7					0					0	58.73	7	1	1	0.0465766					0									N	N	ND
	RALF											0					0					0					0
316	gi|225450772	Cotton_D_gene_10002422				PREDICTED: hypothetical protein [Vitis vinifera] Rapid alkalinization factor	13082.8	84.4	22	2	4	0.465116	96.94	22	1	1	0.07634	61.7	15	4	14	0.652073	61.68	15	1	4	0.209096	1	156	21	2					Y	Y	ND
317	gi|224077098	Cotton_D_gene_10007453				glycerophosphoryl diester phosphodiesterase family protein [Arabidopsis thaliana]	7319.36	60.84	13	1	1	0.116279	85.85	22	2	2	0.152672					0					0									N	N	ND
318		Cotton_D_gene_10035890	CotAD_08725	Cotton_A_18513	Gorai.007G299900.1	RALFL33, putative [Ricinus communis] Rapid alkalinization factor	12650						84.05	27	1	2	0.152672						84.01	28	5	18	0.94093									Y	Y	ND
	Structural protein repeats											0					0					0					0
319	gi|84468370					hypothetical protein [Trifolium pratense] heavy metal transport detoxification domain-containing protein	51519.7					0					0	57.95	3	1	2	0.0931532					0									N	N	ND
	LRR											0					0					0					0
320	gi|109892855					Putative LRR disease resistance protein/transmembrane receptor kinase PS4	870.055	58.7	100	1	4	0.465116					0					0					0									N	N	ND
321	gi|125533312					hypothetical protein OsI_35021 [Oryza sativa Indica Group] f-box lrr-repeat protein 13-like	44609.9					0					0	50.3	3	1	1	0.0465766					0									Y	N	ND
322		Cotton_D_gene_10025549	CotAD_15918		Gorai.012G152500.1	Disease resistance reponsive family (dirigent-like protein) [Arabidopsis thaliana]							98.35	20	3	8	0.610687						59.65	13	1	2	0.104548					NGS	7	0.616	1	Y	Y	ND
	Unknown											0					0					0					0
323	gi|224136354	Cotton_D_gene_10003853	CotAD_41440	Cotton_A_07985	Gorai.008G211200.1	predicted protein [Populus trichocarpa] Transferase (Glycosyl transferase like)	25161.8	61.68	5	1	2	0.232558	84.4	10	2	6	0.458015					0					0									Y	Y	ND
324	gi|19386746					hypothetical protein [Oryza sativa Japonica Group] uncharacterized (Glycine rich protein)	28344.7	61.64	9	1	13	1.51163					0	61.63	9	1	7	0.326036					0									Y	N	ND
325	gi|242096082					hypothetical protein SORBIDRAFT_10g021633 [Sorghum bicolor] hypothetical	60748	53.84	2	1	3	0.348837					0					0					0									Y	N	ND
326	gi|33146669					unknown protein [Oryza sativa Japonica Group] uncharacterised	91812.6					0					0	59.71	2	1	1	0.0465766					0									Y	N	Present
327		Cotton_D_gene_10001623	CotAD_58858	Cotton_A_40582	Gorai.002G061300.1	Epidermis specific secreted glycoprotein EP1-like protein [Gossypium hirsutum]	49013																				0					NST	2	0.612	1	Y	Y	ND
328	gi|115478549					Os09g0322900 [Oryza sativa (japonica cultivar-group)]	29746.8					0					0	58.37	3	1	2	0.0931532					0									Y	Y	Present
329	gi|42409419					Hypothetical protein [Oryza sativa Japonica Group]	7857.99					0					0					0					0					NDS	21	39	1	Y	N	ND
330		Cotton_D_gene_10030668				Exordium like protein [Arabidopsis thaliana]											0										0					NIS	4	0.616	1	Y	Y	Present
331		Cotton_D_gene_10007912	CotAD_21407	Cotton_A_28544	Gorai.004G052900.1	PREDICTED: desiccation-related protein PCC13-62-like isoform 1 [Vitis vinifera]	34594						98.88	19	4	6	0.458015										0									Y	Y	ND
332		Cotton_D_gene_10026330	CotAD_57789	Cotton_A_27498	Gorai.010G100100.1	conserved hypothetical protein [Ricinus communis] / plasma membrane related	29645						61.68	12	1	1	0.0763359										0									Y	N	ND
333		Cotton_D_gene_10035028	CotAD_19226	Cotton_A_35785	Gorai.010G177400.1	PREDICTED: uncharacterized protein LOC100789480 [Glycine max]	45240						60.06	8	1	2	0.152672										0									Y	N	ND
334		Cotton_D_gene_10006816			Gorai.012G025600.1	No NCBInr Hits	27167																61.68	32	2	7	0.365917									Y	Y	ND
Note: NetNglyc - Y - Yes (N-linked glycosylation site is present)
	NetNglyc - N - No (N-linked glycosylation site is absent)
	SignalP - Y - Yes (Signal peptide clevage site is present)
	SignalP - N - No (Signal peptide clevage site is absent)
	TM Domain - Present (Transmembrane domain is present)
	TM Domain - ND - Not determined (Transmembrane domain is absent)
	Big pI - Y - Yes - Present (Amino acid position in the protein sequence)

## Sheet: Gel based approach 
List of Unique Proteins identified thorugh Gel Based approach (1D-SDS PAGE-LC MALDI TOF/TOF)
Protein Group	Protein ID	Accession	Score (%)	Coverage (%)	#Peptides	#Unique	PTM	Mass	Description
1	1	gi|70927645	99.21	40	19	11	Y	68781	endo-alpha-1_4-glucanase [Gossypium hirsutum]
2	14	gi|443370	99.21	82	18	2	Y	25598	Chain A_ High Resolution Crystallographic Studies Of Native Concanavalin A Using Rapid Laue Data Collection Methods And The Introduction Of A Monochromatic Large-Angle Oscillation Technique (Lot) gi|493948|pdb|1CON|A Chain A_ The Ref...
3	15	gi|37538289	99.21	63	16	1	Y	31480	RecName: Full=Concanavalin-A; Short=Con A; Flags: Precursor gi|15824660|gb|AAL09432.1| concanavalin A [Canavalia ensiformis] gi|159024207|gb|ABW87339.1| concanavalin A [Canavalia ensiformis]
4	10	gi|72333	99.2	61	11	2	Y	25572	concanavalin A - jack bean gi|157834757|pdb|2CNA|A Chain A_ The Covalent And Three-Dimensional Structure Of Concanavalin A_ Iv.Atomic Coordinates_Hydrogen Bonding_And Quaternary Structure
10	24	gi|229597364	99.2	19	10	9	N	71829	vacuolar invertase [Gossypium hirsutum]
7	134	gi|33391721	99.2	18	8	3	Y	68445	beta-D-glucosidase [Gossypium hirsutum]
5	2	gi|606942	99.14	32	13	12	N	28145	unknown [Gossypium hirsutum]
6	19	gi|189354164	99.14	26	7	7	Y	37080	polygalacturonase-inhibiting protein [Gossypium hirsutum]
8	3	gi|157273642	99.14	43	10	10	Y	25767	fasciclin-like arabinogalactan protein 4 [Gossypium hirsutum]
17	261	gi|225436114	99	10	5	1	Y	68237	PREDICTED: hypothetical protein isoform 1 [Vitis vinifera]
12	137	gi|211906518	99	18	4	4	N	36563	glyceraldehyde-3-phosphate dehydrogenase C subunit [Gossypium hirsutum]
14	176	gi|119657105	98.91	32	4	3	Y	21271	GLP3 [Gossypium barbadense]
40	12	gi|224085984	98.88	9	4	1	N	61382	predicted protein [Populus trichocarpa] gi|222857214|gb|EEE94761.1| predicted protein [Populus trichocarpa]
11	26	gi|255546789	98.88	10	6	3	Y	71016	Periplasmic beta-glucosidase precursor_ putative [Ricinus communis] gi|223546449|gb|EEF47949.1| Periplasmic beta-glucosidase precursor_ putative [Ricinus communis]
13	82	gi|21492648	98.88	35	4	3	Y	21711	fiber protein GLP1 [Gossypium hirsutum]
34	53	gi|225459808	98.88	11	4	1	N	60137	PREDICTED: hypothetical protein [Vitis vinifera] gi|270252279|emb|CBI18890.1| unnamed protein product [Vitis vinifera]
28	22	gi|150416577	98.86	22	5	5	Y	25415	arabinogalactan protein 4 [Gossypium hirsutum]
26	1606	gi|56181504	98.82	14	4	1	N	40191	putative actin 1 [Chorispora bungeana]
27	1707	gi|231504	98.81	14	4	1	N	39553	RecName: Full=Actin-100
9	5	gi|30841338	98.78	24	11	11	Y	25611	arabinogalactan protein [Gossypium hirsutum]
19	271	gi|3582436	98.76	8	4	1	Y	68445	beta-D-glucan exohydrolase [Nicotiana tabacum]
31	235	gi|38194890	98.74	12	3	3	N	36057	Anx1 [Gossypium hirsutum]
30	9	gi|255578884	98.57	3	3	3	N	91548	beta-galactosidase_ putative [Ricinus communis] gi|223530194|gb|EEF32103.1| beta-galactosidase_ putative [Ricinus communis]
36	1078	gi|224086707	98.52	5	3	1	Y	73852	predicted protein [Populus trichocarpa] gi|222853916|gb|EEE91463.1| predicted protein [Populus trichocarpa]
29	1165	gi|159794869	98.42	15	3	1	N	25682	Chain A_ Crystal Structure Of Recombinant Dioclea Guianensis Lectin S131h Complexed With 5-Bromo-4-Chloro-3-Indolyl-A-D- Mannose
45	129	gi|119935939	98.42	7	3	3	N	45342	At4g33220 [Arabidopsis thaliana]
18	264	gi|224054312	98.41	5	3	1	Y	79511	predicted protein [Populus trichocarpa] gi|222845455|gb|EEE83002.1| predicted protein [Populus trichocarpa]
20	1279	gi|18403090	98.39	4	4	2	N	99199	BGAL9 (Beta galactosidase 9); beta-galactosidase/ catalytic/ cation binding / sugar binding [Arabidopsis thaliana] gi|75265632|sp|Q9SCV3.1|BGAL9_ARATH RecName: Full=Beta-galactosidase 9; Short=Lactase 9; Flags: Precursor gi|6...
43	236	gi|224137544	98.38	8	3	1	Y	72962	predicted protein [Populus trichocarpa] gi|222867214|gb|EEF04345.1| predicted protein [Populus trichocarpa]
32	1086	gi|157273648	98.37	18	3	3	N	27640	fasciclin-like arabinogalactan protein 7 [Gossypium hirsutum]
15	28	gi|79327811	98.36	3	3	1	N	104048	glycosyl hydrolase family 38 protein [Arabidopsis thaliana]
56	228	gi|146762261	98.34	5	3	1	Y	83727	beta-xylosidase/alpha-L-arabinosidase [Medicago sativa subsp. x varia]
37	1159	gi|255554022	98.32	4	3	2	Y	100729	beta-galactosidase_ putative [Ricinus communis] gi|223542647|gb|EEF44184.1| beta-galactosidase_ putative [Ricinus communis]
49	1731	gi|13899069	98.31	27	3	2	N	15750	Unknown protein [Arabidopsis thaliana]
50	2267	gi|5902734	98.29	10	3	1	N	1041478	RecName: Full=Actin
25	1141	gi|166159757	98.17	3	3	1	N	116503	alpha-mannosidase [Solanum lycopersicum]
42	178	gi|157273638	97.72	14	3	2	N	28306	fasciclin-like arabinogalactan protein 2 [Gossypium hirsutum]
47	259	gi|124488474	97.03	20	2	2	N	21666	benzoquinone reductase [Gossypium hirsutum]
61	270	gi|37359277	96.81	4	2	2	N	59508	purple acid phosphatase-like protein [Glycine max] gi|37359279|gb|AAN85417.1| purple acid phosphatase-like protein [Glycine max] gi|37359281|gb|AAN85418.1| purple acid phosphatase-like protein [Glycine max] gi|37359283|gb|AAN85...
66	1238	gi|2160322	96.31	5	2	2	Y	49259	cytokinin binding protein CBP57 [Nicotiana sylvestris]
85	1531	gi|6716760	95.28	12	2	2	N	24446	methionine synthase [Coffea arabica]
68	1434	gi|147839124	94.01	4	2	1	N	66038	hypothetical protein [Vitis vinifera]
84	2467	gi|222424586	92.58	5	2	1	N	46592	AT1G41830 [Arabidopsis thaliana]
59	1515	gi|3493172	92	10	2	2	Y	36002	fiber annexin [Gossypium hirsutum]
38	1278	gi|14970841	86.31	4	3	2	N	91234	beta-galactosidase [Fragaria x ananassa]
57	1194	gi|25141238	84.56	4	2	1	N	72471	soluble acid invertase Ib2FRUCT3 [Ipomoea batatas]
54	13	gi|225441645	84.55	6	3	2	N	52341	PREDICTED: hypothetical protein [Vitis vinifera] gi|147860324|emb|CAN83571.1| hypothetical protein [Vitis vinifera] gi|270242986|emb|CBI29926.1| unnamed protein product [Vitis vinifera]
94	911	gi|124488472	84.42	20	2	2	N	21803	benzoquinone reductase [Gossypium hirsutum]
73	98	gi|1755176	84.42	15	2	1	N	20142	germin-like protein [Arabidopsis thaliana]
77	1069	gi|154795727	84.42	13	2	1	N	22979	oxalate oxidase [Arachis hypogaea]
46	212	gi|224096748	84.41	8	2	1	Y	35836	predicted protein [Populus trichocarpa] gi|222853623|gb|EEE91170.1| predicted protein [Populus trichocarpa]
41	117	gi|37359708	84.41	4	2	1	Y	68912	LEXYL2 [Solanum lycopersicum]
55	222	gi|225450772	84.4	22	2	2	Y	13083	PREDICTED: hypothetical protein [Vitis vinifera] gi|147774701|emb|CAN61144.1| hypothetical protein [Vitis vinifera]
71	89	gi|87240662	84.37	12	2	2	N	20291	Blue (type 1) copper domain [Medicago truncatula]
69	1733	gi|1346675	84.36	17	2	1	N	16200	RecName: Full=Nucleoside diphosphate kinase B; Short=NDP kinase B; Short=NDK B
62	1440	gi|255545293	84.34	6	2	2	N	83603	Beta-glucosidase_ putative [Ricinus communis]
65	1153	gi|2244732	84.29	9	2	2	N	32083	endo-xyloglucan transferase [Gossypium hirsutum]
108	2388	gi|224075776	84.22	3	2	1	Y	95638	predicted protein [Populus trichocarpa]
74	127	gi|255537255	84.22	5	2	2	N	2058950	glucose-methanol-choline (gmc) oxidoreductase_ putative [Ricinus communis] gi|223549593|gb|EEF51081.1| glucose-methanol-choline (gmc) oxidoreductase_ putative [Ricinus communis]
58	1466	gi|225431898	84.22	5	2	2	Y	83375	PREDICTED: hypothetical protein [Vitis vinifera]
39	2135	gi|50789207	84.22	4	2	2	Y	61612	protein disulfide isomerase-like protein [Glycine max]
52	95	gi|37359706	84.13	3	2	1	N	83164	LEXYL1 [Solanum lycopersicum]
48	1157	gi|224081680	84.12	7	2	1	Y	35586	predicted protein [Populus trichocarpa] gi|222855923|gb|EEE93470.1| predicted protein [Populus trichocarpa]
51	1156	gi|157273646	84.11	14	3	3	Y	25719	fasciclin-like arabinogalactan protein 6 [Gossypium hirsutum]
76	158	gi|224123376	84.1	7	2	2	N	38603	predicted protein [Populus trichocarpa] gi|222871335|gb|EEF08466.1| predicted protein [Populus trichocarpa]
284	1314	gi|15234551	84.04	5	2	1	N	65638	SKU5; copper ion binding / oxidoreductase [Arabidopsis thaliana] gi|38258655|sp|Q9SU40.1|SKU5_ARATH RecName: Full=Monocopper oxidase-like protein SKU5; AltName: Full=Skewed roots; Flags: Precursor gi|18158154|gb|AAL62306.1|AF...
72	92	gi|225463713	83.92	4	2	1	Y	72150	PREDICTED: hypothetical protein [Vitis vinifera]
111	4115	gi|224053368	83.82	2	2	1	N	95310	predicted protein [Populus trichocarpa] gi|222845043|gb|EEE82590.1| predicted protein [Populus trichocarpa]
81	4112	gi|255578041	83.81	3	2	1	Y	59175	Reticuline oxidase precursor_ putative [Ricinus communis] gi|223530618|gb|EEF32494.1| Reticuline oxidase precursor_ putative [Ricinus communis]
70	4094	gi|224056759	83.45	5	2	1	Y	58185	predicted protein [Populus trichocarpa] gi|222846267|gb|EEE83814.1| predicted protein [Populus trichocarpa]
78	1828	gi|212275183	82.14	5	2	1	N	45428	hypothetical protein LOC100191657 [Zea mays]
53	8	gi|4510395	81.51	3	2	1	Y	91865	putative beta-galactosidase [Arabidopsis thaliana]
67	1422	gi|84796043	78.74	20	1	1	N	10842	putative ADP ribosylation factor 1 [Zinnia violacea]
89	1191	gi|15242870	77.06	4	1	1	N	55010	PAP26 (PURPLE ACID PHOSPHATASE 26); acid phosphatase/ protein serine/threonine phosphatase [Arabidopsis thaliana] gi|75249765|sp|Q949Y3.1|PPA26_ARATH RecName: Full=Bifunctional purple acid phosphatase 26; Includes: RecName: F...
79	2374	gi|224085758	76.57	2	1	1	N	53662	predicted protein [Populus trichocarpa]
91	174	gi|32527831	75.62	4	1	1	N	51811	UDP-glucose pyrophosphorylase [Populus tremula x Populus tremuloides]
83	4135	gi|21464654	72.76	1	1	1	N	55030	acid phosphatase [Lupinus luteus]
168	4104	gi|159473306	62.38	0	1	1	Y	454592	flagellar associated protein [Chlamydomonas reinhardtii] gi|158276592|gb|EDP02364.1| flagellar associated protein [Chlamydomonas reinhardtii]
96	1132	gi|205326623	62	5	1	1	Y	34360	peroxidase 1 [Litchi chinensis]
95	963	gi|431144	61.95	2	1	1	N	71655	HSP70 [Lilium longiflorum]
88	52	gi|242096362	61.94	1	1	1	N	96669	hypothetical protein SORBIDRAFT_10g024070 [Sorghum bicolor] gi|241916894|gb|EER90038.1| hypothetical protein SORBIDRAFT_10g024070 [Sorghum bicolor]
110	2660	gi|226295434	61.84	7	1	1	N	29376	14-3-3 protein [Vitis vinifera]
119	109	gi|125597922	61.71	3	1	1	N	89954	hypothetical protein OsJ_22044 [Oryza sativa Japonica Group]
98	1300	gi|15231316	61.7	11	1	1	N	14774	RPS15AD (ribosomal protein S15A D); structural constituent of ribosome [Arabidopsis thaliana] gi|75311660|sp|Q9LX88.3|R15A4_ARATH RecName: Full=40S ribosomal protein S15a-4 gi|7798992|emb|CAB90931.1| cytoplasmic ribosomal pro...
134	1195	gi|255548844	61.7	3	1	1	N	57335	heparanase_ putative [Ricinus communis] gi|223545422|gb|EEF46927.1| heparanase_ putative [Ricinus communis]
124	186	gi|46849842	61.7	13	1	1	N	12762	pectin methylesterase 5 [Medicago truncatula]
137	1281	gi|218202515	61.7	5	1	1	N	43145	hypothetical protein OsI_32158 [Oryza sativa Indica Group]
135	1196	gi|224122532	61.7	2	1	1	N	84207	predicted protein [Populus trichocarpa] gi|222859533|gb|EEE97080.1| predicted protein [Populus trichocarpa]
136	1220	gi|224119900	61.7	5	1	1	N	48155	predicted protein [Populus trichocarpa] gi|222872818|gb|EEF09949.1| predicted protein [Populus trichocarpa] gi|283136138|gb|ADB11388.1| gamma class glutathione transferase EF1Bgamma3 [Populus trichocarpa]
92	187	gi|255670910	61.7	6	1	1	N	27703	Os02g0491700 [Oryza sativa Japonica Group]
138	1287	gi|148908373	61.7	4	1	1	N	39128	unknown [Picea sitchensis]
133	1066	gi|242054731	61.69	9	1	1	N	20497	hypothetical protein SORBIDRAFT_03g037630 [Sorghum bicolor] gi|241928486|gb|EES01631.1| hypothetical protein SORBIDRAFT_03g037630 [Sorghum bicolor]
127	232	gi|27529826	61.69	3	1	1	N	38506	beta-1_3-glucanase-like protein [Nicotiana tabacum]
97	1222	gi|11133775	61.69	3	1	1	N	55561	RecName: Full=Protein disulfide-isomerase; Short=PDI; Flags: Precursor gi|1134968|gb|AAB05641.1| protein disulphide isomerase PDI [Ricinus communis] gi|1587210|prf||2206331A protein disulfide isomerase
93	313	gi|147825300	61.69	2	1	1	Y	3050796	hypothetical protein [Vitis vinifera]
87	39	gi|255679317	61.69	8	1	1	N	16040	Os10g0340600 [Oryza sativa Japonica Group]
132	1064	gi|224136354	61.68	5	1	1	N	25162	predicted protein [Populus trichocarpa] gi|118484722|gb|ABK94230.1| unknown [Populus trichocarpa] gi|222869305|gb|EEF06436.1| predicted protein [Populus trichocarpa]
106	2283	gi|255565759	61.68	2	1	1	Y	49028	Aspartic proteinase nepenthesin-2 precursor_ putative [Ricinus communis]
107	2367	gi|7012719	61.68	10	1	1	N	11892	lipid transfer protein precursor [Gossypium hirsutum]
126	196	gi|223945613	61.67	8	1	1	N	22348	unknown [Zea mays]
561	59	gi|4454012	61.66	2	1	1	N	62751	Pollen-specific protein precursor like [Arabidopsis thaliana] gi|7269375|emb|CAB81335.1| Pollen-specific protein precursor like [Arabidopsis thaliana]
148	2421	gi|217074728	61.66	5	1	1	N	19835	unknown [Medicago truncatula]
149	2550	gi|19386746	61.64	9	1	1	N	28345	hypothetical protein [Oryza sativa Japonica Group]
125	195	gi|255554865	61.62	4	1	1	N	31547	lactoylglutathione lyase_ putative [Ricinus communis] gi|223542315|gb|EEF43857.1| lactoylglutathione lyase_ putative [Ricinus communis]
596	2483	gi|15222928	61.62	4	1	1	N	25255	unknown protein [Arabidopsis thaliana]
145	2380	gi|224096866	61.59	5	1	1	N	26018	predicted protein [Populus trichocarpa]
123	179	gi|21553692	61.52	2	1	1	N	47098	acyltransferase-like protein [Arabidopsis thaliana]
156	22407	gi|119698395	61.46	6	1	1	N	16117	putative nitrate reductase [Populus tremula x Populus alba]
120	122	gi|186510450	61.46	1	1	1	N	106461	glycosyl hydrolase family 38 protein [Arabidopsis thaliana]
118	84	gi|157273656	61.43	5	1	1	N	44660	fasciclin-like arabinogalactan protein 11 [Gossypium hirsutum]
563	111	gi|221185999	61.42	8	1	1	N	2018726	blue copper-like protein [Gossypium hirsutum]
104	1919	gi|238684515	61.39	7	1	1	N	21059	Kunitz-type proteinase inhibitor group A1 [Solanum tuberosum subsp. andigena]
153	4271	gi|125554292	61.21	2	1	1	N	56597	hypothetical protein OsI_21892 [Oryza sativa Indica Group] gi|237682377|gb|ACR10238.1| heparanase [Oryza sativa Indica Group]
154	4279	gi|166715576	61.14	4	1	1	N	18970	NHL1 [Arabidopsis thaliana]
142	2317	gi|124488476	61.04	3	1	1	N	33797	phenylcoumaran benzylic ether reductase-like protein [Gossypium hirsutum]
150	2688	gi|81076617	60.92	4	1	1	N	24971	unknown [Solanum tuberosum]
128	250	gi|14594933	60.91	5	1	1	N	20864	putative beta6 proteasome subunit [Nicotiana tabacum]
152	4267	gi|224077098	60.84	13	1	1	N	7319	predicted protein [Populus trichocarpa] gi|224077100|ref|XP_002305131.1| predicted protein [Populus trichocarpa] gi|222848094|gb|EEE85641.1| predicted protein [Populus trichocarpa] gi|222848095|gb|EEE85642.1| predicted pr...
113	4167	gi|224103687	60.65	1	1	1	N	90180	predicted protein [Populus trichocarpa] gi|222849562|gb|EEE87109.1| predicted protein [Populus trichocarpa]
109	2638	gi|224087006	60.6	3	1	1	N	36983	predicted protein [Populus trichocarpa]
129	257	gi|224092182	60.41	2	1	1	N	65269	predicted protein [Populus trichocarpa] gi|222855473|gb|EEE93020.1| predicted protein [Populus trichocarpa]
144	2323	gi|3024440	60.3	6	1	1	N	25183	RecName: Full=Proteasome subunit beta type-6; AltName: Full=Proteasome delta chain; AltName: Full=Tobacco cryptogein-induced protein 7; Short=tcI 7; Flags: Precursor
90	2505	gi|224115592	60.23	3	1	1	Y	57666	predicted protein [Populus trichocarpa]
115	4357	gi|21593090	60.22	2	1	1	N	50643	putative glucan endo-1-3-beta-glucosidase [Arabidopsis thaliana]
143	2321	gi|125552007	60.22	4	1	1	N	35528	hypothetical protein OsI_19639 [Oryza sativa Indica Group]
105	2263	gi|137580	59.9	3	1	1	Y	69729	RecName: Full=Vicilin C72; AltName: Full=Alpha-globulin B; Flags: Precursor
103	1753	gi|4033417	59.84	8	1	1	N	24049	RecName: Full=Soluble inorganic pyrophosphatase; AltName: Full=Pyrophosphate phospho-hydrolase; Short=PPase
151	4252	gi|147776417	59.82	3	1	1	Y	37585	hypothetical protein [Vitis vinifera]
130	273	gi|5919185	59.8	5	1	1	N	25318	arabinogalactan protein Pop14A9 [Populus tremula x Populus alba]
214	4128	gi|255587337	59.79	2	1	1	Y	51061	pepsin A_ putative [Ricinus communis] gi|223525662|gb|EEF28148.1| pepsin A_ putative [Ricinus communis]
140	2265	gi|211906444	59.78	5	1	1	Y	35051	fructokinase [Gossypium hirsutum]
158	4343	gi|84579412	59.6	1	1	1	N	64062	Lactuca sativa 9-cis-epoxycarotenoid dioxygenase 4
155	4311	gi|224097831	59.4	1	1	1	Y	110589	predicted protein [Populus trichocarpa] gi|222850900|gb|EEE88447.1| predicted protein [Populus trichocarpa]
157	4322	gi|225435313	58.93	2	1	1	N	64292	PREDICTED: hypothetical protein [Vitis vinifera]
160	21866	gi|109892855	58.7	100	1	1	N	870	Putative LRR disease resistance protein/transmembrane receptor kinase PS4 gi|109892849|sp|P84732|PS16_PINST Putative LRR disease resistance protein/transmembrane receptor kinase PS16 gi|109892854|sp|P84735|PS19_PINST Pu...
164	15580	gi|84029390	58.65	35	1	1	N	4616	RecName: Full=Peroxidase
131	348	gi|18958499	58.16	5	1	1	N	47711	elongation factor 1-gamma [Glycine max]
564	190	gi|188509919	57.78	3	1	1	N	55599	putative protein disulfide [Gossypioides kirkii]
122	136	gi|205830697	57.42	92	1	1	N	1394	RecName: Full=Unknown protein 18 gi|218551721|sp|P86104.1|UP01_VITRO RecName: Full=Unknown protein 1
102	1520	gi|15228805	56.57	7	1	1	N	22541	PBD1 (20S PROTEASOME BETA SUBUNIT D1); peptidase/ threonine-type endopeptidase [Arabidopsis thaliana]
604	2497	gi|6686886	56.35	2	1	1	N	88353	putative beta-galactosidase [Arabidopsis thaliana]
121	125	gi|242057283	56.01	2	1	1	N	59116	hypothetical protein SORBIDRAFT_03g013620 [Sorghum bicolor] gi|241929762|gb|EES02907.1| hypothetical protein SORBIDRAFT_03g013620 [Sorghum bicolor]
86	4105	gi|168006135	55.1	1	1	1	N	158453	predicted protein [Physcomitrella patens subsp. patens] gi|162693084|gb|EDQ79438.1| predicted protein [Physcomitrella patens subsp. patens]
114	4195	gi|242038389	54.75	2	1	1	N	74479	hypothetical protein SORBIDRAFT_01g010460 [Sorghum bicolor] gi|241920443|gb|EER93587.1| hypothetical protein SORBIDRAFT_01g010460 [Sorghum bicolor]
159	4376	gi|224122382	54.5	1	1	1	N	59711	predicted protein [Populus trichocarpa] gi|222872167|gb|EEF09298.1| predicted protein [Populus trichocarpa]
112	4166	gi|224064458	54.34	2	1	1	N	49882	predicted protein [Populus trichocarpa] gi|222843212|gb|EEE80759.1| predicted protein [Populus trichocarpa]
713	4369	gi|115466066	54.02	1	1	1	Y	83252	Os06g0119300 [Oryza sativa (japonica cultivar-group)] gi|55296442|dbj|BAD68565.1| unknown protein [Oryza sativa Japonica Group] gi|55296920|dbj|BAD68371.1| unknown protein [Oryza sativa Japonica Group] gi|113594672|dbj|BA...
298	4325	gi|242096082	53.84	2	1	1	N	60748	hypothetical protein SORBIDRAFT_10g021633 [Sorghum bicolor] gi|241916754|gb|EER89898.1| hypothetical protein SORBIDRAFT_10g021633 [Sorghum bicolor]
117	50	gi|163638044	53	4	1	1	N	38423	putative pectin methylesterase [Dendrobium crumenatum]
146	2385	gi|30983936	52.38	14	1	1	N	11332	putative triose-phosphate isomerase [Gossypium barbadense]
141	2277	gi|16209546	52.26	52	1	1	Y	2880	calmodulin isoform-1 [Glycine max]

## Sheet: Solution based approach
List of Unique Proteins identified thorugh Solution Based approach (SCX-LC MALDI TOF/TOF)
Protein Group	Protein ID	Accession	Score (%)	Coverage (%)	#Peptides	#Unique	PTM	Mass	Description
6	1	gi|70927645	99.21	33	19	13	Y	68781	endo-alpha-1_4-glucanase [Gossypium hirsutum]
4	14	gi|443370	99.2	67	26	23	Y	25598	Chain A_ High Resolution Crystallographic Studies Of Native Concanavalin A Using Rapid Laue Data Collection Methods And The Introduction Of A Monochromatic Large-Angle Oscillation Technique (Lot) gi|493948|pdb|1CON|A Chain A_ The Ref...
7	24	gi|229597364	99.2	22	17	14	Y	71829	vacuolar invertase [Gossypium hirsutum]
2	3	gi|157273642	99.17	39	30	30	Y	25767	fasciclin-like arabinogalactan protein 4 [Gossypium hirsutum]
1	2	gi|606942	99.14	31	33	32	Y	28145	unknown [Gossypium hirsutum]
9	1481	gi|233955399	99.14	22	8	6	Y	48240	calreticulin [Carica papaya]
3	5	gi|30841338	99.06	25	25	9	Y	25611	arabinogalactan protein [Gossypium hirsutum]
18	134	gi|33391721	99.06	12	5	1	Y	68445	beta-D-glucosidase [Gossypium hirsutum]
5	73	gi|150416579	99.06	25	19	2	Y	25612	arabinogalactan protein 2 [Gossypium hirsutum] gi|157273636|gb|ABV27472.1| fasciclin-like arabinogalactan protein 1 [Gossypium hirsutum]
10	19	gi|189354164	99.04	23	8	8	N	37080	polygalacturonase-inhibiting protein [Gossypium hirsutum]
27	1086	gi|157273648	98.98	19	7	6	Y	27640	fasciclin-like arabinogalactan protein 7 [Gossypium hirsutum]
16	22	gi|150416577	98.87	21	5	5	N	25415	arabinogalactan protein 4 [Gossypium hirsutum]
20	236	gi|224137544	98.87	10	4	1	Y	72962	predicted protein [Populus trichocarpa] gi|222867214|gb|EEF04345.1| predicted protein [Populus trichocarpa]
17	1169	gi|6016492	98.43	14	4	1	Y	25399	RecName: Full=Lectin alpha chain; Contains: RecName: Full=Lectin beta chain; Contains: RecName: Full=Lectin gamma-1 chain; Contains: RecName: Full=Lectin gamma-2 chain
25	1272	gi|112791581	98.42	21	4	4	Y	21165	S-adenosyl-L-homocysteine hydrolase [Caragana jubata]
14	1433	gi|348482	98.42	14	6	3	Y	2025180	lectin - Dioclea lehmannii
42	261	gi|225436114	98.36	7	3	1	N	68237	PREDICTED: hypothetical protein isoform 1 [Vitis vinifera]
35	1222	gi|11133775	98.35	6	3	1	N	55561	RecName: Full=Protein disulfide-isomerase; Short=PDI; Flags: Precursor gi|1134968|gb|AAB05641.1| protein disulphide isomerase PDI [Ricinus communis] gi|1587210|prf||2206331A protein disulfide isomerase
36	1279	gi|18403090	98.35	4	3	2	N	99199	BGAL9 (Beta galactosidase 9); beta-galactosidase/ catalytic/ cation binding / sugar binding [Arabidopsis thaliana] gi|75265632|sp|Q9SCV3.1|BGAL9_ARATH RecName: Full=Beta-galactosidase 9; Short=Lactase 9; Flags: Precursor gi|6...
8	1156	gi|157273646	98.26	20	8	7	Y	25719	fasciclin-like arabinogalactan protein 6 [Gossypium hirsutum]
40	2265	gi|211906444	98.22	11	3	3	Y	35051	fructokinase [Gossypium hirsutum]
24	2134	gi|118485031	97.6	8	3	3	Y	51204	unknown [Populus trichocarpa]
44	1733	gi|1346675	96.85	17	2	2	N	16200	RecName: Full=Nucleoside diphosphate kinase B; Short=NDP kinase B; Short=NDK B
81	259	gi|124488474	84.43	20	2	2	N	21666	benzoquinone reductase [Gossypium hirsutum]
53	176	gi|119657105	84.42	16	2	1	Y	21271	GLP3 [Gossypium barbadense]
52	82	gi|21492648	84.42	17	2	1	Y	21711	fiber protein GLP1 [Gossypium hirsutum]
58	7946	gi|255632344	84.42	19	2	2	Y	16891	unknown [Glycine max]
38	7947	gi|211906446	84.42	13	3	3	Y	37382	adenosine kinase [Gossypium hirsutum]
55	911	gi|124488472	84.42	20	2	2	N	21803	benzoquinone reductase [Gossypium hirsutum]
33	1845	gi|211906502	84.42	5	3	3	N	46042	Isocitrate dehydrogenase [Gossypium hirsutum]
30	783	gi|106879589	84.41	20	3	3	N	13327	glyceraldehyde-3-phosphate dehydrogenase [Plantago major]
47	159	gi|211906436	84.3	5	2	2	N	51315	UDP-D-glucose pyrophosphorylase [Gossypium hirsutum]
48	178	gi|157273638	84.29	11	2	1	N	28306	fasciclin-like arabinogalactan protein 2 [Gossypium hirsutum]
31	1466	gi|225431898	84.24	5	2	1	Y	83375	PREDICTED: hypothetical protein [Vitis vinifera]
39	1515	gi|3493172	84.09	10	3	3	Y	36002	fiber annexin [Gossypium hirsutum]
59	7948	gi|225446203	84.04	5	2	2	N	62105	PREDICTED: hypothetical protein [Vitis vinifera]
13	26	gi|255546789	84.02	6	6	5	Y	71016	Periplasmic beta-glucosidase precursor_ putative [Ricinus communis] gi|223546449|gb|EEF47949.1| Periplasmic beta-glucosidase precursor_ putative [Ricinus communis]
49	305	gi|22326920	84.01	5	2	1	Y	67927	glycosyl hydrolase family 3 protein [Arabidopsis thaliana] gi|30688067|ref|NP_851048.1| glycosyl hydrolase family 3 protein [Arabidopsis thaliana] gi|18087537|gb|AAL58902.1|AF462808_1 beta-D-glucan exohydrolase-like protein [...
57	1148	gi|30841326	83.9	12	2	1	Y	33066	xyloglucan endotransglycosylase [Gossypium hirsutum] gi|155966595|gb|ABU41232.1| xyloglucan endotransglycosylase [Gossypium hirsutum]
41	7936	gi|225459587	83.84	4	2	1	N	55671	PREDICTED: hypothetical protein [Vitis vinifera] gi|270252392|emb|CBI19003.1| unnamed protein product [Vitis vinifera]
68	7938	gi|255557028	83.62	10	2	1	Y	25363	conserved hypothetical protein [Ricinus communis] gi|223541410|gb|EEF42961.1| conserved hypothetical protein [Ricinus communis]
51	1278	gi|14970841	83.5	3	2	1	N	91234	beta-galactosidase [Fragaria x ananassa]
73	276	gi|270271284	83.28	9	2	1	N	24599	fasciclin and related adhesion glycoprotein [Populus nigra]
50	1091	gi|225440254	83.23	5	2	1	N	74796	PREDICTED: hypothetical protein [Vitis vinifera]
67	2505	gi|224115592	82.78	4	2	2	N	57666	predicted protein [Populus trichocarpa]
63	36435	gi|118626039	82.4	6	1	1	N	1021921	small ribosomal protein 4 [Anastrophyllum saxicola]
56	1146	gi|255582395	80.11	15	2	1	Y	6026098	Xyloglucan endotransglucosylase/hydrolase protein 9 precursor_ putative [Ricinus communis] gi|223528345|gb|EEF30385.1| Xyloglucan endotransglucosylase/hydrolase protein 9 precursor_ putative [Ricinus communis]
61	158	gi|224123376	61.72	3	1	1	N	38603	predicted protein [Populus trichocarpa] gi|222871335|gb|EEF08466.1| predicted protein [Populus trichocarpa]
46	7138	gi|26518370	61.71	3	3	3	N	64112	extracellular invertase [Triticum monococcum]
83	1195	gi|255548844	61.7	3	1	1	N	57335	heparanase_ putative [Ricinus communis] gi|223545422|gb|EEF46927.1| heparanase_ putative [Ricinus communis]
132	15332	gi|133711722	61.7	4	1	1	Y	52027	plastid enolase [Helianthus annuus]
29	222	gi|225450772	61.7	15	4	4	Y	13083	PREDICTED: hypothetical protein [Vitis vinifera] gi|147774701|emb|CAN61144.1| hypothetical protein [Vitis vinifera]
117	1311	gi|224071567	61.7	3	1	1	N	65821	predicted protein [Populus trichocarpa] gi|222840952|gb|EEE78499.1| predicted protein [Populus trichocarpa]
15	13	gi|225441645	61.7	5	6	6	N	52341	PREDICTED: hypothetical protein [Vitis vinifera] gi|147860324|emb|CAN83571.1| hypothetical protein [Vitis vinifera] gi|270242986|emb|CBI29926.1| unnamed protein product [Vitis vinifera]
84	1287	gi|148908373	61.7	4	1	1	N	39128	unknown [Picea sitchensis]
75	7976	gi|211906440	61.7	5	1	1	Y	33689	UDP-L-rhamnose synthase [Gossypium hirsutum]
54	212	gi|224096748	61.69	4	1	1	Y	35836	predicted protein [Populus trichocarpa] gi|222853623|gb|EEE91170.1| predicted protein [Populus trichocarpa]
137	15584	gi|147772560	61.69	6	1	1	Y	26861	hypothetical protein [Vitis vinifera]
74	1135	gi|15239075	61.69	5	1	1	Y	34215	peroxidase_ putative [Arabidopsis thaliana] gi|26397801|sp|Q9FLC0.1|PER52_ARATH RecName: Full=Peroxidase 52; Short=Atperox P52; AltName: Full=ATP49; Flags: Precursor gi|10176746|dbj|BAB09977.1| peroxidase [Arabidopsis thalian...
120	2374	gi|224085758	61.69	4	1	1	N	53662	predicted protein [Populus trichocarpa]
124	8003	gi|218546720	61.69	100	1	1	N	1729	RecName: Full=Peroxidase 2
112	186	gi|46849842	61.68	14	1	1	Y	12762	pectin methylesterase 5 [Medicago truncatula]
43	17404	gi|255675548	61.68	9	1	1	N	11261	Os04g0474300 [Oryza sativa Japonica Group]
140	17381	gi|255563608	61.68	2	1	1	N	51874	serine hydroxymethyltransferase_ putative [Ricinus communis] gi|223538044|gb|EEF39657.1| serine hydroxymethyltransferase_ putative [Ricinus communis]
111	129	gi|119935939	61.67	2	1	1	N	45342	At4g33220 [Arabidopsis thaliana]
65	2421	gi|217074728	61.66	5	1	1	N	19835	unknown [Medicago truncatula]
125	8047	gi|115445731	61.65	4	1	1	Y	26758	Os02g0308400 [Oryza sativa (japonica cultivar-group)] gi|46390710|dbj|BAD16210.1| putative fasciclin-like arabinogalactan-protein [Oryza sativa Japonica Group] gi|113536176|dbj|BAF08559.1| Os02g0308400 [Oryza sativa Japon...
82	270	gi|37359277	61.65	2	1	1	N	59508	purple acid phosphatase-like protein [Glycine max] gi|37359279|gb|AAN85417.1| purple acid phosphatase-like protein [Glycine max] gi|37359281|gb|AAN85418.1| purple acid phosphatase-like protein [Glycine max] gi|37359283|gb|AAN85...
86	2551	gi|125573095	61.63	9	1	1	N	29640	hypothetical protein OsJ_04535 [Oryza sativa Japonica Group]
136	15583	gi|166865122	61.62	4	1	1	Y	39086	cinnamyl alcohol dehydrogenase [Gossypium hirsutum]
60	7943	gi|54306087	61.62	1	1	1	N	222878	putative polyprotein [Oryza sativa Japonica Group]
116	1281	gi|218202515	61.47	5	1	1	N	43145	hypothetical protein OsI_32158 [Oryza sativa Indica Group]
87	22126	gi|115485993	61.18	2	1	1	N	44410	Os11g0577800 [Oryza sativa (japonica cultivar-group)]
91	8068	gi|75284466	61.11	2	1	1	N	68315	RecName: Full=6(G)-fructosyltransferase; AltName: Full=6G-fructosyltransferase; AltName: Full=6G-FFT; Short=6GFT; AltName: Full=AoFT1 gi|59796645|dbj|BAD89564.1| 6G-fructosyltransferase [Asparagus officinalis]
130	8140	gi|47026996	61.05	5	1	1	N	19350	nucleotide excision repair-like protein [Hyacinthus orientalis]
126	8053	gi|225433414	60.58	5	1	1	N	36594	PREDICTED: hypothetical protein [Vitis vinifera]
72	52	gi|242096362	60.47	1	1	1	N	96669	hypothetical protein SORBIDRAFT_10g024070 [Sorghum bicolor] gi|241916894|gb|EER90038.1| hypothetical protein SORBIDRAFT_10g024070 [Sorghum bicolor]
115	1187	gi|224120334	60.36	4	1	1	N	55931	predicted protein [Populus trichocarpa] gi|222872952|gb|EEF10083.1| predicted protein [Populus trichocarpa]
89	7986	gi|224108303	60.35	2	1	1	N	58602	predicted protein [Populus trichocarpa] gi|222863836|gb|EEF00967.1| predicted protein [Populus trichocarpa]
69	7997	gi|116055771	60.18	2	1	1	N	62942	putative clathrin-adaptor medium chain apm 4 (ISS) [Ostreococcus tauri]
64	2263	gi|137580	59.98	3	1	1	Y	69729	RecName: Full=Vicilin C72; AltName: Full=Alpha-globulin B; Flags: Precursor
3378	25214	gi|128592	59.84	2	1	1	Y	62034	RecName: Full=L-ascorbate oxidase homolog; AltName: Full=Pollen-specific protein NTP303; Flags: Precursor gi|19902|emb|CAA43454.1| pollen specific protein [Nicotiana tabacum]
88	10282	gi|4105162	59.8	9	1	1	N	13819	cell wall invertase Incw4 [Zea mays]
121	15460	gi|186511678	59.72	16	1	1	N	4837	unknown protein [Arabidopsis thaliana]
141	17382	gi|33146669	59.71	2	1	1	Y	91813	unknown protein [Oryza sativa Japonica Group]
133	15464	gi|24638017	59.62	5	1	1	Y	1035511	RecName: Full=Malate dehydrogenase_ mitochondrial; Flags: Precursor
110	21	gi|87162632	59.53	1	1	1	N	69937	Glycoside hydrolase_ family 3_ N-terminal; Glycoside hydrolase_ family 3_ C-terminal [Medicago truncatula]
138	17376	gi|242056141	59.53	4	1	1	N	31696	hypothetical protein SORBIDRAFT_03g003440 [Sorghum bicolor] gi|241929191|gb|EES02336.1| hypothetical protein SORBIDRAFT_03g003440 [Sorghum bicolor]
77	8441	gi|81025672	59.46	8	1	1	N	13058	arabinogalactan-like protein [Pinus densata] gi|81025734|gb|ABB54902.1| arabinogalactan-like protein [Pinus densata] gi|81031330|gb|ABB55031.1| arabinogalactan-like protein [Pinus tabuliformis]
122	15665	gi|13605867	59.45	3	1	1	Y	39251	AT5g62700/MRG21_12 [Arabidopsis thaliana]
156	24973	gi|1362188	59.44	87	1	1	N	1001554	gamma 1 gliadin - wheat (fragment) gi|257800|gb|AAB23727.1| gamma 1 gliadin {N-terminal} [wheat_ Kadett_ Peptide Partial_ 15 aa]
139	17378	gi|226499604	59.35	3	1	1	Y	35057	hypothetical protein LOC100274049 [Zea mays] gi|194706372|gb|ACF87270.1| unknown [Zea mays] gi|224029257|gb|ACN33704.1| unknown [Zea mays]
150	24188	gi|115435230	59.32	2	1	1	N	56633	Os01g0211200 [Oryza sativa (japonica cultivar-group)] gi|8096581|dbj|BAA96154.1| putative sterol C-22 desaturase [Oryza sativa Japonica Group] gi|8096624|dbj|BAA96196.1| putative sterol C-22 desaturase [Oryza sativa Japon...
1302	2497	gi|6686886	59.23	2	1	1	N	88353	putative beta-galactosidase [Arabidopsis thaliana]
92	8092	gi|222616318	59.16	4	2	2	Y	41887	hypothetical protein OsJ_34606 [Oryza sativa Japonica Group]
185	34471	gi|115485209	59.12	4	1	1	Y	40475	Os11g0306400 [Oryza sativa (japonica cultivar-group)] gi|108864283|gb|ABA93021.2| O-methyltransferase family protein_ expressed [Oryza sativa (japonica cultivar-group)] gi|113644970|dbj|BAF28111.1| Os11g0306400 [Oryza sat...
134	15465	gi|62131093	58.97	6	1	1	N	37489	polygalacturonase inhibiting protein [Brassica rapa subsp. pekinensis]
996	27925	gi|18415860	58.93	2	1	1	N	46798	F-box family protein [Arabidopsis thaliana] gi|142989975|sp|O49624.3|FB242_ARATH RecName: Full=Putative F-box protein At4g22180
6558	30732	gi|13661762	58.84	2	1	1	Y	57651	putative cytochrome P450 [Lolium rigidum]
211	33631	gi|115434762	58.82	2	1	1	Y	116762	Os01g0170300 [Oryza sativa (japonica cultivar-group)] gi|55296333|dbj|BAD68249.1| putative receptor-like protein kinase INRPK1 [Oryza sativa Japonica Group] gi|125569191|gb|EAZ10706.1| hypothetical protein OsJ_00540 [Oryz...
172	26762	gi|50252853	58.82	5	1	1	Y	38366	cell wall protein-like [Oryza sativa Japonica Group]
118	1619	gi|255031691	58.74	4	1	1	N	41365	actin [Prunus avium]
76	8054	gi|146215972	58.73	7	1	1	N	15164	copper/zinc superoxide dismutase [Caragana jubata]
127	8058	gi|218546718	58.49	100	1	1	N	1730	RecName: Full=Peroxidase 1
108	35315	gi|115478549	58.37	3	1	1	N	29747	Os09g0322900 [Oryza sativa (japonica cultivar-group)]
85	1316	gi|148908804	58.36	8	1	1	Y	20735	unknown [Picea sitchensis] gi|148909097|gb|ABR17650.1| unknown [Picea sitchensis] gi|148910658|gb|ABR18399.1| unknown [Picea sitchensis] gi|224284034|gb|ACN39755.1| unknown [Picea sitchensis] gi|224284297|gb|ACN39884.1| unknow...
188	28850	gi|77557165	58.32	1	1	1	Y	182141	retrotransposon protein_ putative_ unclassified [Oryza sativa (japonica cultivar-group)]
5835	29104	gi|79446811	58.28	4	1	1	N	37632	BG3 (BETA-1_3-GLUCANASE 3); cellulase/ hydrolase_ hydrolyzing O-glycosyl compounds [Arabidopsis thaliana]
114	215	gi|62320761	58.19	3	1	1	N	31773	MAP3K-like protein kinase [Arabidopsis thaliana]
90	8066	gi|255619505	57.97	4	1	1	N	28855	conserved hypothetical protein [Ricinus communis] gi|223499945|gb|EEF22360.1| conserved hypothetical protein [Ricinus communis]
4899	27493	gi|84468370	57.95	3	1	1	Y	51520	hypothetical protein [Trifolium pratense]
128	8067	gi|145343997	57.91	5	1	1	Y	33563	predicted protein [Ostreococcus lucimarinus CCE9901] gi|144576752|gb|ABO94819.1| predicted protein [Ostreococcus lucimarinus CCE9901]
166	26135	gi|115474233	57.87	2	1	1	Y	61696	Os07g0691100 [Oryza sativa (japonica cultivar-group)] gi|34394412|dbj|BAC83510.1| putative pectin methylesterase [Oryza sativa Japonica Group] gi|113612251|dbj|BAF22629.1| Os07g0691100 [Oryza sativa Japonica Group] gi|215...
180	27569	gi|15219803	57.81	1	1	1	N	122698	protein kinase family protein / glycerophosphoryl diester phosphodiesterase family protein [Arabidopsis thaliana]
992	27772	gi|15232716	57.55	2	1	1	N	101003	lipin family protein [Arabidopsis thaliana] gi|42572345|ref|NP_974268.1| lipin family protein [Arabidopsis thaliana] gi|186509922|ref|NP_001118604.1| lipin family protein [Arabidopsis thaliana] gi|6682235|gb|AAF23287.1|AC0166...
217	37677	gi|125578501	57.24	2	1	1	Y	95509	hypothetical protein OsJ_35223 [Oryza sativa Japonica Group]
219	34607	gi|110289097	57.11	1	1	1	Y	135091	retrotransposon protein_ putative_ Ty1-copia subclass [Oryza sativa (japonica cultivar-group)]
201	30814	gi|602586	57.07	5	1	1	Y	34983	1-amniocyclopropane-1-carboxylate oxidase [Nicotiana tabacum]
215	34041	gi|91984051	56.73	0	1	1	N	225560	hypothetical chloroplast RF1 [Vitis vinifera] gi|118577986|sp|Q0ZIW0.1|YCF1_VITVI RecName: Full=Putative membrane protein ycf1; Short=RF1 gi|91701709|gb|ABE47593.1| hypothetical chloroplast RF1 [Vitis vinifera]
887	24682	gi|9294419	56.57	2	1	1	Y	53863	cytochrome P450 [Arabidopsis thaliana]
6751	31190	gi|5758322	56.35	2	1	1	Y	21073588	NADH dehydrogenase F [Puelia schumanniana]
144	19327	gi|115449237	56.14	6	1	1	N	22615	Os02g0797600 [Oryza sativa (japonica cultivar-group)] gi|47497042|dbj|BAD19095.1| unknown protein [Oryza sativa Japonica Group] gi|113537929|dbj|BAF10312.1| Os02g0797600 [Oryza sativa Japonica Group] gi|215737585|dbj|BAG9...
199	30432	gi|7263608	56.12	3	1	1	N	56656	putative protein [Arabidopsis thaliana]
113	197	gi|15919087	55.88	3	1	1	N	66010	ATP citrate lyase a-subunit [Lupinus albus]
506	80	gi|56201401	55.87	1	1	1	N	92639	beta-galactosidase [Raphanus sativus]
177	27351	gi|55956974	55.68	3	1	1	Y	47947	alpha-1_6-xylosyltransferase [Gossypium raimondii]
78	8894	gi|255646425	55.59	4	1	1	Y	35778	unknown [Glycine max]
191	29170	gi|87162643	55.53	4	1	1	N	37710	Tetrahydrofolate dehydrogenase/cyclohydrolase [Medicago truncatula]
1399	8128	gi|135449	55.33	3	1	1	Y	49962	RecName: Full=Tubulin beta-1 chain; AltName: Full=Beta-1-tubulin gi|295851|emb|CAA37060.1| beta 1 tubulin [Zea mays]
94	21032	gi|14484932	55.11	6	1	1	N	22437	fructose-1_6-bisphosphate aldolase [Solanum lycopersicum]
149	22601	gi|125542908	54.89	4	1	1	N	21157	hypothetical protein OsI_10531 [Oryza sativa Indica Group]
190	28939	gi|77552992	54.57	5	1	1	N	29393	DNA-binding family protein_ putative_ expressed [Oryza sativa (japonica cultivar-group)]
155	24947	gi|15237538	54.25	1	1	1	N	104275	RSW3 (RADIAL SWELLING 3); glucosidase/ hydrolase_ hydrolyzing O-glycosyl compounds [Arabidopsis thaliana] gi|10177672|dbj|BAB11032.1| glucosidase II alpha subunit [Arabidopsis thaliana]
131	8179	gi|149390697	53.98	3	1	1	N	28439	unknown [Oryza sativa Indica Group]
302	7972	gi|255083593	53.87	0	1	1	N	395394	mastigoneme-like protein [Micromonas sp. RCC299] gi|226523648|gb|ACO69629.1| mastigoneme-like protein [Micromonas sp. RCC299]
202	31642	gi|15227012	53.39	3	1	1	Y	48625	unknown protein [Arabidopsis thaliana] gi|3184274|gb|AAC18921.1| hypothetical protein [Arabidopsis thaliana] gi|91805383|gb|ABE65421.1| hypothetical protein At2g02660 [Arabidopsis thaliana]
148	22407	gi|119698395	53.04	6	1	1	N	16117	putative nitrate reductase [Populus tremula x Populus alba]
167	26162	gi|162459805	52.65	1	1	1	N	81359	KZM2 protein [Zea mays] gi|34576239|emb|CAD90161.1| putative inward rectifying potassium channel [Zea mays]
151	28100	gi|4809193	52.38	6	1	1	N	19511	xylose isomerase [Oryza sativa]
208	32587	gi|115458366	52.04	2	1	1	N	87854	Os04g0420600 [Oryza sativa (japonica cultivar-group)] gi|39546201|emb|CAE04626.3| OSJNBa0028I23.8 [Oryza sativa (japonica cultivar-group)] gi|113564354|dbj|BAF14697.1| Os04g0420600 [Oryza sativa Japonica Group]
197	30341	gi|6449240	52.03	1	1	1	Y	1078757	NADH dehydrogenase [Montia parvifolia]
160	25548	gi|21740668	51.99	1	1	1	N	70553	OSJNBa0084K20.9 [Oryza sativa (japonica cultivar-group)] gi|38347443|emb|CAE02485.2| OSJNBa0076N16.7 [Oryza sativa (japonica cultivar-group)]
6228	30033	gi|10121328	51.47	4	1	1	Y	50701	alcohol acyltransferase [Fragaria x ananassa]
196	30001	gi|13649817	51.14	4	1	1	Y	37865	teosinte branched1 protein [Coix lacryma-jobi]
223	35604	gi|116000785	51.14	1	1	1	Y	1129711	unnamed protein product [Ostreococcus tauri]
123	27477	gi|82174009	50.55	17	1	1	Y	5585	alpha-tubulin [Triticum turgidum subsp. durum]
230	36628	gi|124360437	50.39	2	1	1	N	43969	Patatin [Medicago truncatula]
101	37010	gi|125533312	50.3	3	1	1	Y	44610	hypothetical protein OsI_35021 [Oryza sativa Indica Group]
195	29806	gi|27764665	50.25	2	1	1	Y	65111	hypothetical protein [Oryza sativa Japonica Group]
143	19299	gi|45735396	50.21	1	1	1	N	174628	basal body protein [Chlamydomonas reinhardtii]
225	35780	gi|116057225	50.14	2	1	1	Y	1036448	unnamed protein product [Ostreococcus tauri]
165	35293	gi|115472691	50.09	1	1	1	N	92041	Os07g0551500 [Oryza sativa (japonica cultivar-group)]
170	26629	gi|115449661	50.07	5	1	1	Y	36449	Os02g0817500 [Oryza sativa (japonica cultivar-group)] gi|84029321|sp|Q40648.2|KCAB_ORYSJ RecName: Full=Probable voltage-gated potassium channel subunit beta; AltName: Full=K(+) channel subunit beta gi|47847744|dbj|BAD2152...
